# Supplementary material for: Post‐Glacial Vegetation Trajectories on the Eastern Tibetan Plateau Reflect Millennial‐Scale Migration Lags in Complex Mountain Terrain Based on Sedimentary Ancient DNA and Dynamic Dispersal Modeling
Source: Ecol Evol. 2025 Jan 22;15(1):e70862. doi: 10.1002/ece3.70862 (PMC11754073; doi:10.1002/ece3.70862)
Supplement: Supplementary file 2 — Appendix S2. Tables of the raw and processed data used to generate the figures. [file ECE3-15-e70862-s001.xlsx]

## Sheet: read me
1	read me
2	id=1,Ximen	filtered sedaDNA data (=100% best identity and >= 2 frequence) and used for rarefaction, Ximen data
3	id=1,Naleng	filtered sedaDNAdata (=100% best identity and >= 2 frequence) and used for rarefaction, Naleng data
4	Rarefaction,Ximen	rarefied sedaDNA count data of Ximen, used for next plots and analysis.
5	Rarefaction,Naleng	rarefied sedaDNA count data of Naleng, used for next plots and analysis.
6	Fig.2	rarefied sedaDNA count data, selected those (frequency >3 (present in at least 3 samples) and abundance >0.02%) for ploting stratigraphic figure
7	Fig.3	the output data for ploting figure 3, Species were grouped according to their mean maximum elevation value, and changes in richness for the different subgroups were estimated.
8	Fig.4	the community matrix of sedaDNA data, and Silumation results of “Terrain” mode and “Elevation-only” mode
9	Fig.4-2	PCA axis scores, segment length, and statistic analysis results for comparison between Smarc Model simulation and sedaDNA data.
10	Fig.5	The similarity and p-value of the permutation test of each taxon, compare aDNA data and Smarc Model simulation results.

## Sheet: id=1,Ximen
Ximen_Bestid=1_Data								Age / cal yr BP	106	106	196	196	290	290	380	380	568	568	658	658	752	752	849	849	895	895	976	976	1093	1093	1179	1179	1246	1246	1385	1385	1527	1527	1621	1621	1699	1699	1780	1780	1834	1834	1986	1986	2056
								Samples	EWS179	EWS179	EWS178	EWS178	EWS089	EWS089	EWS177	EWS177	EWS176	EWS176	EWS159	EWS159	EWS158	EWS158	EWS049	EWS049	EWS079	EWS079	EWS069	EWS069	EWS088	EWS088	EWS175	EWS175	EWS157	EWS157	EWS078	EWS078	EWS156	EWS156	EWS048	EWS048	EWS174	EWS174	EWS087	EWS087	EWS173	EWS173	EWS068	EWS068	EWS155
No.	best_identity.Tibet_gh	family_name	genus_name	species_name	sequence	species_list.Tibet_gh	scientific_name	count	EWS179a	EWS179b	EWS178a	EWS178b	EWS089a	EWS089b	EWS177a	EWS177b	EWS176a	EWS176b	EWS159a	EWS159b	EWS158a	EWS158b	EWS049a	EWS049b	EWS079a	EWS079b	EWS069a	EWS069b	EWS088a	EWS088b	EWS175a	EWS175b	EWS157a	EWS157b	EWS078a	EWS078b	EWS156a	EWS156b	EWS048a	EWS048b	EWS174a	EWS174b	EWS087a	EWS087b	EWS173a	EWS173b	EWS068a	EWS068b	EWS155a
1	1	Amaryllidaceae	Allium	NA	atctttatttttttaaaaacaagggtttaaaaaagagaataaaaaag	['Allium sikkimense', 'Allium yuanum']	Allium	5898	0	1	0	0	0	0	0	0	0	0	0	0	0	0	0	0	0	0	0	0	0	0	0	0	0	0	0	0	0	0	0	0	0	0	0	0	0	0	0	0	0
2	1	Amaryllidaceae	Allium	NA	atctttattttttgaaaaacaagggtttaaaaaagagaataaaaaag	['Allium tanguticum', 'Allium chrysanthum', 'Allium forrestii', 'Allium przewalskianum', 'Allium chrysocephalum', 'Allium plurifoliatum', 'Allium rude', 'Allium mairei', 'Allium polyrhizum']	Allium	124	0	0	0	0	0	0	0	0	0	0	0	0	0	0	0	0	0	0	0	0	0	0	0	0	0	0	0	0	0	0	0	0	0	0	0	0	0	0	0	0	0
3	1	Apiaceae	NA	NA	atcctgttttccaaaaacaaacaaaggcccagaaggtgaaaaaag	['Angelica nitida', 'Hymenidium hedinii', 'Hymenidium linearilobum', 'Pleurospermum franchetianum', 'Pterocyclus angelicoides', 'Hansenia forbesii', 'Hymenidium benthamii']	Apioideae	49682	777	0	127	0	0	0	0	2	983	691	0	0	0	0	0	0	96	0	847	0	0	0	0	423	0	255	102	0	0	1	0	2	2	0	0	41	14	37	1231	61	1
4	1	Apiaceae	NA	NA	atcctgttttccaaaaacaaacaaaggcccagaaggtgaaaaag	['Acronema muscicola', 'Acronema schneideri', 'Pleurospermum foetens', 'Chamaesium paradoxum', 'Chamaesium thalictrifolium', 'Sinodielsia thibetica', 'Hymenidium wilsonii']	Apioideae	98940	3	105	0	1	0	183	0	343	1	2	0	0	0	0	0	0	0	0	159	0	0	0	0	981	0	1	0	20	0	9	1	0	321	0	0	0	367	0	2	0	619
5	1	Apiaceae	NA	NA	atcctatgtttccaaaaacaaacaaaggcccagaaggtgaaaaaag	['Hymenidium bicolor', 'Sinocarum cruciatum', 'Pleurospermum giraldii', 'Vicatia coniifolia']	Apioideae	155282	833	2	145	25	181	90	461	601	0	328	0	243	0	0	0	2	116	13	0	209	0	0	1256	1489	334	206	297	22	318	36	1	0	181	0	28	146	325	0	1136	250	577
6	1	Apiaceae	NA	NA	atcctattttacaaaaacaaacaaaggcccagaaggtgaaaaaag	['Hansenia weberbaueriana', 'Hymenidium hookeri', 'Carum buriaticum', 'Peucedanum turgeniifolium', 'Nothosmyrnium xizangense', 'Ligusticum pteridophyllum']	Apioideae	4453	0	0	0	0	0	0	0	0	0	0	0	0	0	0	0	0	0	0	0	0	0	0	0	0	0	0	0	0	0	0	0	0	0	0	0	0	0	0	0	0	0
7	1	Apiaceae	NA	NA	atcctattttccaaaaacaaacaaaggcccagaaggtgaaaaaag	['Heracleum hemsleyanum', 'Heracleum millefolium', 'Heracleum yungningense', 'Pimpinella diversifolia', 'Ligusticum acuminatum', 'Ligusticum daucoides', 'Hymenidium benthamii', 'Ligusticum involucratum', 'Ligusticum oliverianum', 'Ligusticopsis brachyloba', 'Heracleum franchetii', 'Heracleum souliei', 'Heracleum vicinum', 'Pimpinella henryi', 'Pimpinella smithii', 'Heracleum candicans', 'Heracleu…	Apioideae	20737	0	0	0	0	0	0	378	0	0	0	0	0	0	0	0	0	0	0	4	0	0	0	0	0	0	0	0	0	0	0	0	0	0	0	0	0	0	1	1	0	0
8	1	Apiaceae	Daucus	Daucus carota	atcctgttttccaaaaacaaacaaaggcccagagggtgaaaaaag	['Daucus carota']	Daucus carota	273	2	0	0	0	0	0	0	0	1	1	0	0	0	0	0	0	0	0	0	0	0	0	0	1	0	0	0	0	0	0	0	0	167	0	0	0	0	0	1	0	0
9	1	Asparagaceae	NA	NA	atctttatttttagaaaaacaagggttttcttttaaaaactagaataaaaagg	['Rohdea delavayi', 'Reineckea carnea']	Nolinoideae	140484	0	0	0	0	0	0	980	0	0	0	0	0	0	0	0	0	0	0	0	0	0	0	0	1	0	210	0	0	0	0	0	0	20	0	0	0	0	0	0	0	0
10	1	Asteraceae	Ajania	Ajania fruticulosa	atcacgttttccgaaaacaaacaaaggttcagaaagcgaaaagaaaaaaaaaa	['Ajania fruticulosa']	Ajania fruticulosa	286	3	0	0	0	0	0	0	0	0	0	0	0	0	0	0	0	0	0	0	0	0	0	0	0	0	0	0	0	0	0	0	0	0	0	0	0	0	0	0	0	0
11	1	Asteraceae	Anaphalis	NA	atcacgttttccgaaaacaaacaaaggttcagaaagcgaaaatcaaaag	['Anaphalis souliei', 'Anaphalis lactea', 'Anaphalis aureopunctata', 'Anaphalis yunnanensis', 'Anaphalis bicolor', 'Anaphalis contorta', 'Anaphalis flavescens', 'Anaphalis margaritacea', 'Anaphalis gracilis']	Anaphalis	40057	2	1	0	1	0	1	2	0	3	0	32	1	1	333	58	2	74	1	2	184	1	0	101	0	256	273	31	2	464	0	2	4	2	0	0	1	492	8	6	184	1
12	1	Asteraceae	NA	NA	atcacgttttccgaaaacaaacaaaggttcagaaagcgaaaagaaaaaaaaa	['Artemisia hedinii', 'Tanacetum tatsienense']	Anthemideae	19022	200	1	1	0	0	0	0	0	0	1	118	4	1	0	0	9	0	0	4	0	7	0	0	4	3	0	6	0	3	0	2	8	3	0	0	1	0	0	1	3	2
13	1	Asteraceae	Artemisia	NA	atcacgttttccgaaaacaaacaaattcagaaagcgaaaagaaaaaaaa	['Artemisia frigida', 'Artemisia minor']	Artemisia	5172	0	0	0	0	0	0	0	0	0	0	0	0	0	0	0	0	0	0	0	0	0	0	0	0	0	0	0	0	0	0	0	0	0	0	0	0	0	0	0	0	0
14	1	Asteraceae	NA	NA	atcacgttttccgaaaacaaacaaaggttcagaaagcgaaaagaaaaaaaag	['Ajania myriantha', 'Artemisia vestita', 'Artemisia gmelinii', 'Artemisia waltonii']	Artemisiinae	17584	1	0	0	0	0	0	0	0	0	0	2	0	0	0	0	0	0	0	0	1	1	0	0	0	0	0	26	0	0	0	0	0	0	0	1	2	128	114	0	1	270
15	1	Asteraceae	Askellia	Askellia flexuosa	atcacgttttccgaaaacaaacacaggttcagaaagcgaaaataaaaaag	['Askellia flexuosa']	Askellia flexuosa	6449	0	0	0	0	0	0	0	0	0	0	0	0	0	0	0	0	0	0	0	0	0	0	0	0	0	0	0	0	0	0	0	0	0	0	0	44	0	0	0	0	0
16	1	Asteraceae	Aster	NA	atcacgttttccgaaaacaagcaaaggttcagaaagcgaaaatcaaaaag	['Aster smithianus', 'Aster albescens']	Aster	2397	6	0	0	1	1	1	4	0	15	1	0	3	0	0	4	16	0	0	8	0	2	2	0	1	3	3	1	1	9	2	6	9	6	0	0	2	6	0	23	8	7
17	1	Asteraceae	NA	NA	atcacgttttccgaaaacaagcaaaggttcagaaagcgaaaataaaaaag	['Aster farreri', 'Aster dolichopodus', 'Aster ageratoides', 'Aster albescens', 'Aster altaicus', 'Erigeron acris', 'Aster poliothamnus', 'Aster asteroides', 'Aster batangensis', 'Aster souliei', 'Aster brachytrichus', 'Aster crenatifolius', 'Aster diplostephioides', 'Erigeron breviscapus', 'Aster yunnanensis', 'Aster alpinus', 'Aster flaccidus', 'Aster handelii']	Astereae	116117	27	106	0	0	0	154	3	207	4	1	0	172	760	0	600	0	213	114	0	62	1	3	0	0	411	1	104	13	420	47	825	920	238	0	14	276	960	2	0	846	403
18	1	Asteraceae	NA	NA	atcacgttttccgaaaacaaacaaagattcagaaagcgaaaatcaaaaag	['Aster taliangshanensis', 'Senecio scandens']	Asteroideae	14352	1	0	1	0	1	0	1	0	3	0	1	0	0	1	0	2	0	0	5	1	1	0	0	0	0	2	1	0	1	0	1	1	0	0	0	0	0	1	2	132	0
19	1	Asteraceae	NA	NA	atcacgttttccgaaaacaaacaaaggttcagaaagcgaaaagaaaaaaaa	['Artemisia roxburghiana', 'Chrysanthemum przewalskii', 'Artemisia desertorum', 'Artemisia parviflora', 'Artemisia nanschanica', 'Artemisia macrocephala', 'Ajania tibetica', 'Achillea wilsoniana', 'Carpesium scapiforme', 'Artemisia dracunculus', 'Artemisia annua', 'Artemisia dubia', 'Artemisia rutifolia', 'Artemisia japonica', 'Ajania khartensis', 'Artemisia scoparia']	Asteroideae	260935	241	176	172	242	0	0	443	467	1	491	275	700	1635	1565	1462	4804	168	12	1593	293	4229	307	0	1529	1016	736	977	128	1544	141	1227	3111	1504	0	158	567	471	106	1421	1101	1568
20	1	Asteraceae	Cavea	Cavea tanguensis	atcacgttttccgaaaacaaacaaaggttcagaaagcgaaaatcaaaaa	['Cavea tanguensis']	Cavea tanguensis	2955	11	1	3	2	5	1	15	1	27	0	4	3	1	1	7	16	2	3	9	7	3	2	0	1	1	8	5	0	9	2	6	26	10	0	0	2	8	0	20	5	12
21	1	Asteraceae	NA	NA	atcacgttttccgaaagttcagaaagcgaaaataaaaaag	['Parasyncalathium souliei', 'Soroseris erysimoides', 'Stebbinsia umbrella']	Cichorieae	12852	0	0	0	0	0	0	694	0	0	495	28	81	0	0	200	0	0	0	748	0	0	0	0	0	0	0	0	11	0	73	379	0	0	0	38	0	129	0	0	0	0
22	1	Asteraceae	Cirsium	NA	atcacgttttccgaaaacaaaggttcagaaagcgaaaatcaaaaag	['Cirsium henryi', 'Cirsium shansiense']	Cirsium	1815	1064	0	0	0	0	0	0	0	0	0	0	0	0	0	15	0	0	0	0	0	0	0	0	0	0	0	98	0	0	0	0	0	0	0	0	0	164	0	0	0	0
23	1	Asteraceae	NA	NA	atcacgttttccgaaaacaaacaaaggttcagaaagcgaaaataaaaag	['Anaphalis bicolor', 'Leontopodium dedekensii', 'Leontopodium franchetii', 'Leontopodium leontopodioides', 'Anaphalis nepalensis', 'Leontopodium nanum', 'Leontopodium ochroleucum', 'Leontopodium pusillum', 'Leontopodium sinense', 'Leontopodium souliei', 'Leontopodium stracheyi']	Gnaphalieae	147064	4	4	2	416	0	0	2	480	3	0	305	496	705	55	403	1533	82	62	334	0	1	1	395	1	36	45	219	13	34	75	3	2	145	2	83	142	340	1	84	367	2232
24	1	Asteraceae	Himalaiella	Himalaiella deltoidea	atcacgttttctgaaaacaaacaaaggttcagaaagcgaaaatcaaaaag	['Himalaiella deltoidea']	Himalaiella deltoidea	921	1	0	0	0	0	0	1	0	8	0	0	0	0	0	2	8	0	0	1	0	3	0	0	1	2	1	0	0	1	0	3	7	0	0	0	0	1	1	4	2	2
25	1	Asteraceae	Saussurea	NA	atcacgttttccgaaaacaaacaaaggttcagaaagcgaaaatcaaaaag	['Saussurea sobarocephala', 'Saussurea semifasciata', 'Saussurea tangutica', 'Saussurea katochaete', 'Saussurea graminea', 'Saussurea laniceps', 'Saussurea longifolia', 'Saussurea pachyneura', 'Saussurea phaeantha', 'Saussurea chetchozensis', 'Saussurea wettsteiniana', 'Saussurea brunneopilosa', 'Saussurea leontodontoides', 'Saussurea leucoma', 'Saussurea obvallata', 'Saussurea erubescens', 'Saus…	Saussurea	730891	3824	190	493	276	993	123	2504	367	8537	30	1000	580	297	425	1413	10206	116	267	5185	765	1767	471	2	843	1139	2607	968	173	2270	319	3137	6603	2649	0	51	452	1349	563	7851	1433	2897
26	1	Asteraceae	Saussurea	NA	atcacgttttccgaaaacaaacaaaggttcagaaagcgaaaatccaaaag	['Saussurea salicifolia', 'Saussurea amara', 'Saussurea parviflora', 'Saussurea pinnatidentata']	Saussurea	170091	6	570	109	0	451	0	0	0	143	0	312	621	1897	0	378	149	0	1	2919	60	0	180	0	0	351	34	222	46	58	74	0	2	488	1	36	369	169	65	2109	398	124
27	1	Asteraceae	Saussurea	NA	atcacgttttccgaaaacaaacaaaggttccgaaagcgaaaatcaaaaag	['Saussurea hypsipeta', 'Saussurea medusa']	Saussurea	25918	0	3	0	0	0	0	0	0	0	0	0	0	0	0	0	1	0	0	0	0	0	0	0	2	0	0	3	0	0	0	0	0	0	0	0	0	0	0	0	0	0
28	1	Asteraceae	Senecio	NA	atcacgttttccgaaaacaaacaaaggttcagaaagcgaaaagaaaaaag	['Senecio densiserratus', 'Senecio dubitabilis']	Senecio	2240	0	0	0	0	0	0	0	0	0	0	0	2	0	0	2	0	0	0	1	0	2	0	0	0	1	1	1	0	2	0	0	0	3	0	0	2	3	0	1	1	3
29	1	Asteraceae	Senecio	Senecio graciliflorus	atcacgttttccgaaaacaaacaaaggttcagaaagcgaaaagaaaaaaag	['Senecio graciliflorus']	Senecio graciliflorus	1872	1	1	0	2	0	0	1	2	0	0	0	2	2	5	3	34	1	0	12	1	36	1	0	11	6	3	6	0	5	2	3	10	3	0	0	3	12	2	12	5	15
30	1	Asteraceae	Sinacalia	Sinacalia tangutica	atcacgttttccgaaaacaaacaaaggttcagaaagcgaaaaaaaaaaag	['Sinacalia tangutica']	Sinacalia tangutica	272	1	0	0	0	0	0	0	204	0	0	0	1	0	0	0	0	0	0	0	0	0	0	0	0	0	0	0	0	0	0	0	0	0	0	0	0	0	0	0	0	0
31	1	Asteraceae	NA	NA	atcacgttttccgaaaacaaacaaaagttcagaaagcgaaaataaaaaag	['Ligularia lamarum', 'Cremanthodium helianthus', 'Ligularia veitchiana']	Tussilagininae	229	0	0	0	0	0	0	1	0	0	0	0	0	0	0	0	0	0	0	0	3	0	0	0	0	0	0	0	0	0	0	0	0	0	0	0	0	1	0	0	0	0
32	1	Asteraceae	Youngia	NA	atcgcgttttccgaaaacaaacaaaggttcagaaagcgaaaatcaaaaag	['Youngia paleacea', 'Youngia simulatrix']	Youngia	1307	2	1	1	352	3	1	6	0	5	0	2	1	1	0	2	9	0	0	5	1	5	0	0	1	1	2	1	0	1	0	1	5	1	0	0	0	2	0	6	9	0
33	1	Berberidaceae	Berberis	NA	atcctgttttcataaaaaggtggttcagaaagaaaaaaaaaaag	['Berberis polyodonta', 'Berberis oiwakensis', 'Berberis grodtmanniana', 'Berberis minutiflora']	Berberis	260	0	0	0	0	0	0	0	0	0	0	0	0	0	0	0	0	0	0	0	0	0	0	0	0	0	0	0	13	0	0	0	0	0	0	0	0	0	0	0	0	0
34	1	Berberidaceae	Berberis	Berberis circumserrata	atcctgttttcataaaaaggtggttcagaaagaaaaaaaaaag	['Berberis circumserrata']	Berberis circumserrata	160	0	0	0	0	0	0	0	0	0	0	0	0	0	0	0	0	0	0	0	0	0	0	0	0	0	0	0	2	0	0	0	0	0	0	0	0	0	0	0	0	0
35	1	Berberidaceae	Berberis	Berberis longibracteata	atcctgttttcataaaaaggtggttcagaaagaaaaaaaaaaaag	['Berberis longibracteata']	Berberis longibracteata	10	0	0	0	0	0	0	0	0	0	0	0	0	0	0	0	0	0	0	0	0	0	0	0	0	0	0	0	0	0	0	0	0	0	0	0	0	0	0	0	0	0
36	1	Betulaceae	Betula	NA	atcctgttttccgaaaacaaataaaacaaatttaagggttcataaagtgagaataaaaaag	['Betula delavayi', 'Betula utilis', 'Betula platyphylla', 'Betula potaninii']	Betula	11088	0	0	0	0	0	0	0	0	0	0	0	0	0	0	0	0	0	0	0	0	0	0	0	0	0	0	0	0	0	0	0	0	0	0	0	0	0	0	0	0	0
37	1	Boraginaceae	Microula	NA	atccggttttccgaaaacaaacaaaagttgaaaaagaaaaag	['Microula pseudotrichocarpa', 'Microula tibetica', 'Microula trichocarpa', 'Microula younghusbandii']	Microula	154284	402	0	0	3	206	1	0	48	1762	135	1	10	3362	802	68	1	38	0	1	0	0	0	473	1293	169	252	132	50	0	0	1379	2037	228	1	3	0	440	57	1103	1192	0
38	1	Brassicaceae	Braya	Braya humilis	atcctggtttacgcgaataaacctgagtttagaaagcgagaaaaagg	['Braya humilis']	Braya humilis	970	0	0	0	0	0	0	0	0	0	0	0	0	0	0	0	0	0	0	0	0	0	0	0	0	0	0	0	0	0	0	0	0	0	0	0	0	0	0	0	0	0
39	1	Brassicaceae	Draba	Draba lanceolata	atcctggtttacgcgaacaaaccaaagtgtagaaagcgagaaagaagg	['Draba lanceolata']	Draba lanceolata	14424	0	0	251	2	0	0	0	0	0	0	0	0	0	0	0	0	0	0	0	0	0	0	0	0	0	0	0	8	0	0	0	0	0	0	0	0	0	0	0	0	0
40	1	Brassicaceae	Erysimum	Erysimum roseum	atccggttttagttttccgaaaacaaacagaggttcagaaagctaaaataaaaaag	['Erysimum roseum']	Erysimum roseum	5102	0	0	0	0	0	0	0	0	0	0	110	92	832	0	30	0	0	0	0	0	0	406	0	0	0	0	19	23	44	0	0	0	0	0	25	0	203	0	0	0	0
41	1	Brassicaceae	Megacarpaea	Megacarpaea delavayi	atcctggtttacgcgaacaaaccagagtttagaaagcgagaaaaaagg	['Megacarpaea delavayi']	Megacarpaea delavayi	27	0	0	0	0	0	0	0	0	0	0	0	0	0	0	0	0	0	0	0	0	0	0	0	0	0	0	0	0	0	0	0	0	0	0	0	0	0	0	0	0	0
42	1	Campanulaceae	Codonopsis	NA	atcccgttttctgaaaacaaacaaagtttcagaaagcgaaaataaaaaag	['Codonopsis bulleyana', 'Codonopsis canescens']	Codonopsis	42	0	0	0	0	0	0	0	0	0	0	0	0	0	0	0	0	0	0	0	0	0	0	0	0	0	0	0	0	0	0	0	0	0	0	0	0	0	0	0	0	0
43	1	Caprifoliaceae	NA	NA	atccagttttccgaaaacaaacaagggttcagaaagctaaaatcaaaaag	['Morina chinensis', 'Triplostegia grandiflora', 'Morina kokonorica']	Caprifoliaceae	2708	0	0	0	0	0	0	0	0	0	0	0	0	0	0	0	0	0	0	0	0	0	0	0	0	0	0	0	0	0	0	0	0	0	0	0	0	0	0	0	591	0
44	1	Caprifoliaceae	Lonicera	NA	atccagttttacgaaaacaaag	['Lonicera cyanocarpa', 'Lonicera hispida']	Lonicera	46465	1500	89	257	86	7	67	0	299	1	0	38	243	0	0	0	1	0	0	0	0	522	0	0	393	339	0	0	9	0	6	1310	0	0	0	10	44	0	0	431	166	329
45	1	Caprifoliaceae	Lonicera	NA	atccagttttccgaaaacaagggtttagaaagcaaaaatcaaaaag	['Lonicera trichosantha', 'Lonicera rupicola', 'Lonicera lanceolata', 'Lonicera nervosa', 'Lonicera microphylla']	Lonicera	28786	0	102	0	0	0	0	0	0	0	0	0	174	0	248	17	0	0	0	1940	0	0	0	0	0	184	125	0	0	0	2	0	0	243	0	0	0	0	0	0	0	543
46	1	Caryophyllaceae	Arenaria	NA	ctccttttgtttcctttttgcaaaagcaaaaaaaaggattaagaaagcaagaataaaaaag	['Arenaria polytrichoides', 'Arenaria densissima']	Arenaria	892	0	0	0	0	0	0	0	0	0	0	0	0	0	0	0	0	0	0	0	0	0	0	0	0	0	0	0	0	5	0	0	0	0	0	0	0	0	9	610	0	0
47	1	Caryophyllaceae	NA	NA	ctccttaaatcgtctcctaaaaaaaaacggattcaaaaagcaagaataaaaaag	['Stellaria uda', 'Stellaria alsine', 'Stellaria infracta', 'Stellaria arenarioides', 'Arenaria melanandra', 'Stellaria decumbens', 'Stellaria graminea']	Caryophyllaceae	845	0	0	0	0	0	0	0	0	0	0	0	0	0	0	0	0	0	0	0	0	0	0	0	0	0	0	0	0	0	0	0	0	0	0	0	0	0	0	0	0	0
48	1	Caryophyllaceae	NA	NA	ctccttttttcaaaagcaaaaaaaagtattaagaaagaaaaaaag	['Silene caespitella', 'Arenaria kansuensis', 'Silene gonosperma']	Caryophyllaceae	79	0	0	0	0	0	0	0	0	0	0	0	0	0	0	0	0	0	0	0	0	0	0	0	0	0	0	0	0	0	0	0	0	0	0	0	0	0	0	0	0	0
49	1	Caryophyllaceae	Cerastium	NA	ctccttaattgtctcctaaaaaaaacggattcaaaaagaataaaaaag	['Cerastium pusillum', 'Cerastium fontanum']	Cerastium	453	0	0	0	0	0	0	0	0	0	0	0	0	0	0	0	0	0	0	0	0	0	0	0	0	0	0	0	0	0	0	0	0	0	0	0	0	0	0	0	0	0
50	1	Celastraceae	Euonymus	NA	atcctattgtccgaaaacaaagaaagattcagaaagcaagaataacacaag	['Euonymus giraldii', 'Euonymus verrucosoides']	Euonymus	197	0	0	0	0	0	0	0	0	0	0	0	0	0	0	0	0	0	0	0	0	0	0	0	0	0	0	0	0	0	0	0	0	0	0	0	0	0	0	0	0	0
51	1	Celastraceae	Parnassia	Parnassia trinervis	atcctattttccaaaaacaaagaaaggttcagaaaccaagaataaaactaaaacgaggg	['Parnassia trinervis']	Parnassia trinervis	1515	0	0	0	0	0	0	0	0	0	0	0	0	0	0	0	0	0	0	0	0	0	0	0	0	0	0	0	0	0	0	0	0	0	0	0	0	0	0	0	0	0
52	1	Chenopodiaceae	Chenopodium	Chenopodium iljinii	ctccttttttcaaaagcaaaaaaaagaaggattcagaaatccagaataaaaaaag	['Chenopodium iljinii']	Chenopodium iljinii	119	0	0	0	0	0	0	0	0	0	0	0	0	0	0	0	0	0	0	0	0	0	0	0	0	0	0	0	0	0	0	0	0	0	0	0	0	0	0	0	0	0
53	1	Circaeasteraceae	Circaeaster	Circaeaster agrestis	atcccattttcataaacgagaatatccaaag	['Circaeaster agrestis']	Circaeaster agrestis	2345	0	0	0	0	0	0	0	0	0	0	0	0	0	0	0	564	0	90	0	0	0	0	0	0	0	0	0	0	0	0	0	0	0	0	0	0	0	0	0	0	0
54	1	Crassulaceae	Rhodiola	NA	atcttcttttccgaaaccaaacccaaatacaggggttcaaaaagcgcgaataaaaaag	['Rhodiola tangutica', 'Rhodiola quadrifida', 'Rhodiola bupleuroides', 'Rhodiola crenulata', 'Rhodiola dumulosa', 'Rhodiola fastigiata', 'Rhodiola himalensis']	Rhodiola	161027	0	277	0	0	0	1	1220	17	0	0	0	218	0	0	13	2	0	95	0	0	1	0	0	2	0	0	11	8	0	0	0	0	123	0	37	0	368	0	1	0	11
55	1	Cupressaceae	Juniperus	NA	atccgatttctagagacaatagtttcctttccgagaacgg	['Juniperus pingii', 'Juniperus saltuaria', 'Juniperus formosana']	Juniperus	3835	0	0	0	0	0	0	0	0	0	0	0	0	0	0	0	0	0	0	0	0	0	0	0	0	0	0	0	0	0	0	0	0	0	0	0	0	0	0	0	0	0
56	1	Cyperaceae	Blysmus	Blysmus sinocompressus	atcttctttttgagaaaaagaaatatataaaatatttcttatttcagataagaaagaaataatatttcttatctaatattaaa	['Blysmus sinocompressus']	Blysmus sinocompressus	24059	0	0	99	1	0	0	0	0	0	0	6	0	0	0	0	10	68	0	0	0	0	75	0	5	11	0	56	0	0	0	0	0	0	0	0	0	0	0	246	0	0
57	1	Cyperaceae	Carex	NA	atcttctttttgagaaaaagaaatatataaaatatttcttatttcagataagaaataatattttttcttatctaatattaaa	['Carex coriophora', 'Carex atrofusca', 'Carex orbicularis']	Carex	14296	7	34	0	49	0	66	288	0	150	28	2	17	0	110	0	0	0	0	0	69	114	164	6	122	44	25	38	32	153	0	0	0	0	0	19	46	0	46	111	0	26
58	1	Cyperaceae	Carex	Carex alatauensis	atcttctttttgagaaaaagaaatatatgaaatatttcttatttcagataagaaataaaatatttcttatctataaa	['Carex alatauensis']	Carex alatauensis	30046	0	0	26	146	0	44	0	0	1056	0	54	85	0	0	369	0	0	0	0	7	895	160	0	0	0	111	34	12	98	0	544	0	27	0	0	21	76	49	132	142	28
59	1	Cyperaceae	Carex	Carex kansuensis	atcttctttttgagaaaaataaatatataaaatatttcttatttcagataagaaataatattttttcttatctaatattaaa	['Carex kansuensis']	Carex kansuensis	58	0	0	0	0	0	0	0	0	0	0	0	0	0	0	0	0	0	0	0	0	0	0	0	0	0	0	0	0	0	0	0	0	0	0	0	0	0	0	0	0	0
60	1	Cyperaceae	Carex	Carex przewalskii	atcttctttttgagaaaaagaaatatatataatatttcttttttcagataagaaataatattttttcttatctaatattaaa	['Carex przewalskii']	Carex przewalskii	9704	14	0	0	0	0	0	0	0	0	0	0	0	0	0	14	1	0	0	0	0	0	0	0	25	0	0	0	2	0	0	0	0	5	0	0	2	15	0	0	0	0
61	1	Cyperaceae	Carex	Carex scabrirostris	atcttctttttgagaaaaagaaatatataaaatatttcttatttcagataagaaagaatattatttcttatctaatattaaa	['Carex scabrirostris']	Carex scabrirostris	22	0	0	0	0	0	0	0	0	0	0	0	0	0	0	0	0	0	0	0	0	0	0	0	0	0	0	0	0	0	0	0	0	0	0	0	0	0	0	0	0	0
62	1	Cyperaceae	Carex	Carex vidua	atcttctttttgagaaaaagaaatatataaaatatttcttatttcatataagaaatattttatttcttatctaatattaaa	['Carex vidua']	Carex vidua	27929	114	41	218	46	0	0	431	0	312	82	4	14	0	23	80	0	3	0	627	21	542	0	171	5	0	53	98	53	65	10	117	0	55	0	56	10	100	74	0	226	57
63	1	Elaeagnaceae	Hippophae	Hippophae neurocarpa	atccagttttctgattcttaaaacaaacaggggttcagaaagcaatataaag	['Hippophae neurocarpa']	Hippophae neurocarpa	2093	0	0	0	0	0	0	0	0	0	0	0	0	0	0	0	0	0	0	0	0	0	0	0	0	0	0	0	0	0	0	0	0	201	0	0	0	0	0	0	0	0
64	1	Elaeagnaceae	Hippophae	Hippophae rhamnoides	atccagttttctgattctgaaaacaaacaagggttcagaaagcaatacaaag	['Hippophae rhamnoides']	Hippophae rhamnoides	13695	0	0	0	0	0	0	0	0	0	0	0	0	0	0	81	0	0	0	0	0	0	0	0	0	0	0	0	7	0	0	0	0	2	0	0	0	0	0	0	0	0
65	1	Elaeagnaceae	Hippophae	Hippophae tibetana	atccagttttctgattcttaaaacaaacaagggttcagaaagcaatactaaag	['Hippophae tibetana']	Hippophae tibetana	40366	0	0	0	0	0	0	0	0	0	0	0	0	0	0	0	0	0	0	0	0	1014	0	0	0	133	525	0	0	0	0	21	0	0	0	23	149	1	0	0	0	1
66	1	Ericaceae	Rhododendron	NA	atccttttttcgcaaacaaacaaagattccgaaagctaaaaaaaag	['Rhododendron siderophyllum', 'Rhododendron yungningense', 'Rhododendron zheguense', 'Rhododendron racemosum', 'Rhododendron trichostomum', 'Rhododendron edgeworthii', 'Rhododendron russatum', 'Rhododendron rubiginosum', 'Rhododendron orthocladum', 'Rhododendron primuliflorum', 'Rhododendron impeditum', 'Rhododendron fastigiatum', 'Rhododendron concinnum', 'Rhododendron intricatum', 'Rhododendro…	Rhododendron	141488	651	861	0	63	0	149	729	0	2100	521	36	474	1525	393	799	0	0	33	5659	111	0	109	1605	0	834	693	200	97	702	139	0	5	177	0	287	654	1139	40	1176	810	1115
67	1	Ericaceae	Rhododendron	NA	atccttctttcgcaaacaaacaaagattccgaaagctaaaaaaaag	['Rhododendron delavayi', 'Rhododendron calophytum', 'Rhododendron phaeochrysum']	Rhododendron	51289	0	0	0	0	0	0	1	0	0	0	0	0	1	0	132	0	0	0	416	0	2241	0	0	0	104	135	193	0	0	37	0	0	985	0	0	99	1	0	1	0	0
68	1	Euphorbiaceae	Euphorbia	Euphorbia altotibetica	atcctgttttccgaaaacaaaaaaagttccataaagatagaaaaaaag	['Euphorbia altotibetica']	Euphorbia altotibetica	118	0	0	0	0	0	0	0	0	0	0	0	0	0	0	0	0	0	0	0	0	0	0	0	0	0	0	0	0	0	0	0	0	0	0	0	0	0	0	0	0	0
69	1	Euphorbiaceae	Euphorbia	Euphorbia jolkinii	atcctgttttccgaaaacaaaaataagtttcataaagacagaaaaaaag	['Euphorbia jolkinii']	Euphorbia jolkinii	1456	0	0	530	0	0	0	0	0	0	0	145	0	0	0	179	0	0	0	0	0	0	0	0	0	81	0	0	18	0	0	0	0	0	0	16	0	0	0	0	0	0
70	1	Fabaceae	Astragalus	NA	atcctgctttccgaaaacaaaaaaataaaagttcagaaagttaaaatgaaacaaaaaag	['Astragalus peterae', 'Astragalus dumetorum']	Astragalus	5454	0	0	0	0	0	0	0	0	0	0	0	0	0	0	0	0	0	0	1155	0	0	0	0	0	0	0	0	0	0	0	0	0	0	0	0	0	0	0	0	0	0
71	1	Fabaceae	Astragalus	Astragalus polycladus	atcctgctttccgaaaacaaaaaag	['Astragalus polycladus']	Astragalus polycladus	23	0	0	0	0	0	0	0	0	0	0	0	0	0	0	0	0	0	0	0	0	0	0	0	0	0	0	0	0	0	0	0	0	0	0	0	0	0	0	0	0	0
72	1	Fabaceae	Caragana	NA	atcctgctttccgaaaacaaacaaataaaagttcagaaagtgaaaatcaaaaaag	['Caragana opulens', 'Caragana versicolor', 'Caragana roborovskyi', 'Caragana jubata', 'Caragana changduensis', 'Caragana chinghaiensis', 'Caragana gerardiana', 'Caragana erinacea']	Caragana	109200	881	0	590	217	0	0	2076	0	2126	558	598	579	1029	846	494	1	1	121	861	62	0	116	0	165	834	1305	276	101	251	27	0	132	67	0	48	0	0	156	2023	593	440
73	1	Fabaceae	NA	NA	atcctgctttccgaaaacaaaaaaataaaagttcagaaagttaaaattaaacaaaaaag	['Oxytropis glabra', 'Astragalus ernestii', 'Oxytropis melanocalyx', 'Astragalus sungpanensis', 'Astragalus mongholicus', 'Astragalus pullus']	Galegeae	73710	1	46	0	0	0	0	0	0	0	0	6	0	0	0	39	0	14	0	0	0	0	0	0	7	0	0	0	0	0	0	0	0	3	0	0	0	0	0	0	0	0
74	1	Fabaceae	NA	NA	atcctgctttccgaaaacaaaaaaataaaagttcagaaagttaaaattaaacaaataaag	['Oxytropis ochrocephala', 'Oxytropis deflexa', 'Oxytropis kansuensis', 'Oxytropis merkensis', 'Oxytropis densa', 'Astragalus skythropos']	Galegeae	86844	0	0	0	0	0	0	0	7	0	0	0	1	0	0	0	0	0	23	0	0	0	0	348	2	0	0	0	0	1	0	0	0	0	0	0	0	0	16	0	0	0
75	1	Fabaceae	Hedysarum	NA	atcctgctttccgaaaacaaacaaataaaagttcagcaaagtgaaaataaaaaaag	['Hedysarum citrinum', 'Hedysarum ussuriense', 'Hedysarum sikkimense']	Hedysarum	4946	8	0	0	0	0	0	0	0	0	0	0	0	0	0	0	0	0	0	0	0	0	99	0	0	0	0	0	0	0	9	0	0	37	0	0	0	261	0	0	0	157
76	1	Fagaceae	Quercus	NA	atcctattttacgaaaacaaataagggttcagaagaaagcgagaataaaaaaag	['Quercus aquifolioides', 'Quercus pannosa', 'Quercus pseudosemecarpifolia', 'Quercus rehderiana', 'Quercus guajavifolia']	Quercus	598	0	0	0	0	0	0	0	0	0	0	0	0	0	0	0	0	0	0	0	0	0	0	0	0	0	0	0	0	0	0	0	0	0	0	0	0	0	0	0	0	0
77	1	Gentianaceae	Gentiana	NA	atcctatttttcgaaaaagcaaaaagaaagacttagaaagaaataaag	['Gentiana delavayi', 'Gentiana stipitata', 'Gentiana sino-ornata', 'Gentiana veitchiorum', 'Gentiana szechenyi']	Gentiana	66	0	0	0	0	0	0	0	0	0	0	0	0	0	0	1	0	0	0	0	0	0	0	0	0	0	0	0	0	0	0	0	0	0	0	0	0	0	0	0	0	0
78	1	Gentianaceae	Gentiana	Gentiana algida	atcctatattttcaaaaaagcaaaaaggaaaggcttagtaaagaaataaag	['Gentiana algida']	Gentiana algida	3169	0	0	0	0	0	0	0	0	0	0	0	0	0	0	0	0	0	0	0	0	0	0	0	0	0	0	0	0	0	0	0	0	0	0	0	0	0	0	0	0	0
79	1	Gentianaceae	Swertia	NA	atcctatttttcaaaaaagcaaaaagaaaagaacagctcagaaaaaaaag	['Swertia przewalskii', 'Swertia wolfgangiana', 'Swertia bifolia']	Swertia	2974	0	0	0	0	0	0	0	0	0	0	0	0	0	0	0	0	0	0	0	0	0	0	0	0	0	0	0	0	0	0	0	0	0	0	0	0	0	0	0	0	0
80	1	Geraniaceae	Geranium	Geranium refractum	atccttttttacgaaaataaagagggtctcagaaagcgagaatagaaaaaaaag	['Geranium refractum']	Geranium refractum	515	0	0	0	0	0	0	0	0	0	0	0	0	0	0	0	0	0	0	0	0	0	0	0	0	182	0	0	0	0	0	0	0	0	0	0	0	0	0	0	0	0
81	1	Grossulariaceae	Ribes	NA	atcctgctttccgaaaacaaacaaaacacaagggttcagaaagagagaatcaaataaaaaag	['Ribes longiracemosum', 'Ribes glaciale', 'Ribes vilmorinii', 'Ribes humile', 'Ribes orientale', 'Ribes himalense', 'Ribes tenue']	Ribes	24839	0	0	0	0	0	0	0	0	0	0	0	0	0	0	0	0	0	0	0	0	0	0	0	0	0	0	0	0	0	0	0	0	0	0	0	0	0	0	0	0	0
82	1	Grossulariaceae	Ribes	NA	atcctgctttccgaaaacaaacaaaacacaagggttcagaaagagaaataaaaaag	['Ribes longiracemosum', 'Ribes takare']	Ribes	553	0	0	0	0	0	0	0	0	0	0	0	0	0	0	0	0	0	0	0	0	0	0	0	0	0	0	0	0	0	0	0	0	0	0	0	0	0	0	0	0	0
83	1	Grossulariaceae	Ribes	Ribes stenocarpum	atcctgctttcctaaaacaaacaaaacacaagggttcagaaagagagaatcaaataaataaag	['Ribes stenocarpum']	Ribes stenocarpum	265	0	0	0	0	0	0	0	0	0	0	0	0	0	0	0	0	0	0	0	0	0	0	0	0	0	0	0	0	0	0	0	0	0	0	0	0	0	0	0	0	0
84	1	Juglandaceae	Pterocarya	Pterocarya macroptera	atcctgttttctaaaaacaaataagggttcataaagcgagaatcaaaaag	['Pterocarya macroptera']	Pterocarya macroptera	6944	0	0	0	0	0	0	0	0	0	0	0	0	0	0	0	0	14	0	0	0	0	0	0	0	0	0	0	0	0	0	0	0	0	0	0	0	0	0	0	0	0
85	1	Lamiaceae	Ajuga	NA	atcctgttttctcaaaacaaaggttcaaaaaacgaaaaaagg	['Ajuga forrestii', 'Ajuga lupulina']	Ajuga	17969	0	0	0	0	0	0	0	0	0	152	27	0	2448	0	2	0	0	0	0	0	0	0	0	0	0	0	0	10	0	102	1756	0	446	0	0	36	0	26	0	0	0
86	1	Lamiaceae	Dracocephalum	NA	atcctgttttctcaaaacaaaggttcaaaaaacgacaaaaag	['Dracocephalum heterophyllum', 'Dracocephalum rupestre']	Dracocephalum	31401	0	0	0	0	0	0	0	0	1	0	0	0	1492	0	0	1	0	0	0	0	0	0	435	0	383	0	0	0	0	41	0	0	443	0	0	0	0	0	266	151	247
87	1	Lamiaceae	Elsholtzia	NA	atcctgttttctcaaaaccaaaacaaaggttcaaaaaacgaaaaaaag	['Elsholtzia fruticosa', 'Elsholtzia ciliata']	Elsholtzia	30	0	0	0	0	0	0	0	0	0	0	0	0	0	0	0	0	0	0	0	0	0	0	0	0	0	0	0	0	0	0	0	0	0	0	0	0	0	0	0	0	0
88	1	Lamiaceae	Elsholtzia	Elsholtzia densa	atcctattttctcaaaacaaaggttcaaaaaacgaaaaaaggg	['Elsholtzia densa']	Elsholtzia densa	11413	0	0	0	0	0	0	0	0	0	0	0	0	0	0	18	0	0	19	0	0	836	0	933	0	283	0	0	0	2	0	0	0	0	0	0	0	0	75	949	0	0
89	1	Lamiaceae	Isodon	NA	atcctgttttctcaaaaaaaggttcaaaaaacgaaaaaaaag	['Isodon pharicus', 'Isodon megathyrsus']	Isodon	36	0	0	0	0	0	0	0	0	0	0	0	0	0	0	0	0	0	0	0	0	0	0	0	0	0	0	0	0	0	0	0	0	0	0	0	0	0	0	0	0	0
90	1	Lamiaceae	Isodon	NA	atcctgttttctcaaaaaaag	['Isodon flabelliformis', 'Isodon yuennanensis']	Isodon	15	0	0	0	0	0	0	0	0	0	0	0	0	0	0	0	0	0	0	0	0	0	0	0	0	0	0	0	0	0	0	0	0	0	0	0	0	0	0	0	0	0
91	1	Lamiaceae	NA	NA	atcctgttttctcaaaacaaag	['Origanum vulgare', 'Nepeta laevigata', 'Nepeta stewartiana']	Mentheae	1586	0	0	0	0	0	0	0	0	0	0	0	0	0	0	0	1348	0	0	0	0	0	0	0	0	0	0	0	0	0	0	0	0	0	0	0	0	0	0	0	0	0
92	1	Lamiaceae	Salvia	NA	atcctgttttctcaaaaaaaag	['Salvia castanea', 'Salvia evansiana', 'Salvia cyclostegia', 'Salvia przewalskii', 'Salvia flava', 'Salvia brachyloma', 'Salvia cynica', 'Salvia prattii', 'Salvia maximowicziana']	Salvia incertae sedis	336	0	0	0	0	0	0	0	0	0	0	0	0	0	0	0	1	0	0	0	0	0	0	0	0	0	0	0	0	0	0	0	0	0	0	0	0	0	0	0	0	0
93	1	Lauraceae	NA	NA	atcctgttttcagaaaacaagggttcagaaagcgagaaccaaaaaaag	['Litsea veitchiana', 'Litsea chunii', 'Lindera pulcherrima', 'Litsea sericea']	Lauraceae	173	0	0	0	0	0	0	0	0	0	0	0	0	0	0	0	0	0	0	0	0	0	0	0	0	0	0	0	0	0	0	0	0	0	0	0	0	0	0	0	0	0
94	1	Onagraceae	Chamaenerion	Chamaenerion angustifolium	atcctattttacgaaaaccaacaccggggggttagaaagcgataaaaaaaaaag	['Chamaenerion angustifolium']	Chamaenerion angustifolium	3664	0	0	0	0	0	0	0	0	0	0	0	0	0	0	0	0	0	0	0	0	0	0	0	0	0	0	0	0	0	0	0	0	0	0	0	0	0	0	0	0	0
95	1	Onagraceae	Chamaenerion	Chamaenerion conspersum	atcctattttacgaaaaccaacaccggggggttagaaagcgataaaaaaaaaaag	['Chamaenerion conspersum']	Chamaenerion conspersum	3177	0	0	0	0	0	0	0	0	0	0	0	0	0	0	0	0	0	0	0	0	0	0	0	0	0	0	0	0	0	0	0	0	0	0	0	0	0	0	0	0	0
96	1	Onagraceae	Epilobium	NA	atcctattttacgaaaaccagcaccgggggtttagaaagcgatcaaaaaaaag	['Epilobium sikkimense', 'Epilobium palustre', 'Epilobium cylindricum']	Epilobium	6565	0	0	0	0	0	0	0	0	0	0	0	0	0	0	0	0	0	0	0	0	0	0	0	0	0	0	0	0	0	0	0	0	0	0	0	0	0	0	0	0	0
97	1	Orobanchaceae	Pedicularis	NA	atcttcttttttttttcaaaacaaaggttcagaaaacgaaaaaaag	['Pedicularis gracilis', 'Pedicularis ingens', 'Pedicularis lophotricha', 'Pedicularis rhodotricha', 'Pedicularis roylei', 'Pedicularis brevilabris']	Pedicularis	20923	578	170	164	0	0	0	1070	0	41	459	0	1	56	0	7	0	0	0	0	1	0	30	1266	490	0	7	1	14	310	0	18	6	287	0	0	57	23	2	0	0	256
98	1	Orobanchaceae	Pedicularis	NA	atcttctttttttttcaaaacaaaggttcagaaaacgaaaaaaag	['Pedicularis szetschuanica', 'Pedicularis trichoglossa', 'Pedicularis alopecuros', 'Pedicularis plicata', 'Pedicularis rudis', 'Pedicularis axillaris', 'Pedicularis semitorta']	Pedicularis	14527	171	35	34	0	0	0	481	22	3	82	0	17	2	0	454	0	0	0	0	26	0	9	292	140	0	59	1	1	63	0	1411	608	50	0	0	14	2	1	0	0	59
99	1	Orobanchaceae	Pedicularis	NA	atcttctttttttttttcaaaacaaaggttcagaaaacgaaaaaaag	['Pedicularis lutescens', 'Pedicularis scolopax']	Pedicularis	3694	17	3	4	0	0	0	49	0	225	11	0	0	352	0	3	0	0	0	0	0	0	3	60	10	0	26	0	0	41	0	0	0	9	0	0	3	107	3	0	0	22
100	1	Orobanchaceae	Pedicularis	NA	atcttctttttttcttttcaaaacaaaggttcagaaaacaaaaaaag	['Pedicularis cristatella', 'Pedicularis cheilanthifolia']	Pedicularis	2382	0	0	0	0	8	0	0	7	138	0	0	0	0	0	0	0	0	0	0	0	24	1	0	0	5	361	0	0	0	0	0	0	0	0	0	3	0	0	0	0	0
101	1	Orobanchaceae	Pedicularis	NA	atcttctttttttgttttcaaaaacaaaggttcagaaaaataaaaaaaa	['Pedicularis cranolopha', 'Pedicularis longiflora']	Pedicularis	1343	0	0	0	0	0	0	0	0	0	0	0	0	0	0	0	0	0	0	0	0	0	0	0	0	0	0	0	0	0	0	0	0	0	0	0	0	0	0	0	0	0
102	1	Orobanchaceae	Pedicularis	NA	atcttctttttttgttttcaaaaacaaaggttcataaaaagaaaaaaag	['Pedicularis torta', 'Pedicularis davidii']	Pedicularis	229	0	0	0	0	0	0	0	0	0	0	0	0	0	0	0	0	0	0	0	0	0	0	0	0	0	0	0	0	0	0	0	0	0	0	0	0	0	0	0	0	0
103	1	Orobanchaceae	Pedicularis	NA	atcttcttttttgttttcaaaacaaaggttcagaaaacgaaaaaaag	['Pedicularis lyrata', 'Pedicularis salviiflora', 'Pedicularis cymbalaria', 'Pedicularis polyodonta', 'Pedicularis deltoidea']	Pedicularis	228	0	0	0	0	0	0	0	0	0	0	0	0	0	0	97	0	0	0	0	0	0	0	0	0	0	0	0	0	0	0	0	131	0	0	0	0	0	0	0	0	0
104	1	Orobanchaceae	Pedicularis	Pedicularis alaschanica	atcttctttttttcttttcaaaacaaaggttcagaaaacaaaaaaaag	['Pedicularis alaschanica']	Pedicularis alaschanica	55052	0	0	0	21	144	0	0	162	3443	0	0	0	0	0	0	0	0	0	0	0	636	80	0	1	303	99	0	0	0	0	0	0	0	0	14	92	0	52	0	0	0
105	1	Orobanchaceae	Pedicularis	Pedicularis anas	atcttctttttttcttttcaaagcaaaggttcagaaaacaaaaaaaag	['Pedicularis anas']	Pedicularis anas	133	0	0	0	0	0	0	0	1	4	0	0	0	0	0	0	0	0	0	0	0	0	0	0	0	0	0	0	0	0	0	0	0	0	0	0	1	0	1	0	0	0
106	1	Orobanchaceae	Pedicularis	Pedicularis lasiophrys	atcttctttttttttttcaaaacaagggttcagaaaacgaaaaaaag	['Pedicularis lasiophrys']	Pedicularis lasiophrys	2485	0	1	0	0	0	0	0	0	1	0	0	0	0	0	0	0	0	0	0	0	0	0	0	1	0	0	0	0	0	0	0	0	0	0	0	0	0	0	0	0	0
107	1	Orobanchaceae	Pedicularis	Pedicularis lineata	atcttcttttttttcaaaacaaaggttcagaaaacgaaaaaaag	['Pedicularis lineata']	Pedicularis lineata	1249	15	2	3	0	0	0	29	1	0	5	0	0	2	0	30	0	0	0	0	2	0	1	22	14	0	2	0	0	7	0	133	34	4	0	0	2	0	0	0	0	3
108	1	Orobanchaceae	Pedicularis	Pedicularis metaszetschuanica	atcttctttttttgttttcagttcagaaaaagaaaaaag	['Pedicularis metaszetschuanica']	Pedicularis metaszetschuanica	8356	0	0	298	0	0	0	0	0	0	0	142	24	0	0	0	0	0	0	0	0	0	0	0	0	4	0	0	0	0	0	0	0	0	0	0	0	0	0	0	165	0
109	1	Orobanchaceae	Pedicularis	Pedicularis oederi	atcttcttttttttttcaaaacaagggttcagaaaacgaaaaaag	['Pedicularis oederi']	Pedicularis oederi	169008	1	2	342	38	0	0	0	1	0	137	1	161	63	0	0	0	0	0	0	0	100	0	0	10	0	75	151	2	5	0	1	0	44	0	1	13	272	368	93	0	72
110	1	Papaveraceae	Corydalis	NA	atcctgttttcagaaaaaaaggggggttccgaaaacaagaatccaaaaag	['Corydalis hamata', 'Corydalis curviflora']	Corydalis	6155	0	0	0	0	0	0	0	0	0	0	0	0	0	0	0	0	0	0	0	0	0	0	0	0	79	0	40	0	0	0	0	0	0	0	0	0	0	0	0	0	0
111	1	Papaveraceae	Corydalis	Corydalis conspersa	atcctattttcagaaaaaaaaaaggggggggttccgacaacaagaatccaaaaag	['Corydalis conspersa']	Corydalis conspersa	125	0	0	0	0	0	0	0	0	0	0	0	0	0	0	0	0	0	0	0	0	0	0	0	0	0	0	0	5	0	0	0	0	0	0	0	0	0	0	0	0	0
112	1	Papaveraceae	Meconopsis	NA	atcctgttttcataaaacaaattcagggatttctgaaagcgagaataaaaaaag	['Meconopsis horridula', 'Meconopsis quintuplinervia']	Meconopsis	293142	0	2	0	25	0	1	1921	0	0	1	0	103	226	0	0	0	0	0	1	1	0	0	3	7	1	0	0	8	445	28	0	0	0	0	0	0	208	124	1	0	0
113	1	Papaveraceae	Meconopsis	NA	atcctgttttcagaaaacaaattaagggatttctgaaagcgagaataaaaaaag	['Meconopsis wilsonii', 'Meconopsis integrifolia']	Meconopsis	660	0	0	0	0	0	0	0	660	0	0	0	0	0	0	0	0	0	0	0	0	0	0	0	0	0	0	0	0	0	0	0	0	0	0	0	0	0	0	0	0	0
114	1	Papaveraceae	Meconopsis	Meconopsis punicea	atcctattttcagaaaaaatttaagggatttctgaaagcgagaataaaaaaag	['Meconopsis punicea']	Meconopsis punicea	23402	617	130	2	225	0	0	0	405	2824	0	0	0	0	19	103	0	0	0	0	0	1	0	1	0	0	41	10	0	654	0	463	0	0	0	2	0	53	34	164	0	427
115	1	Phrymaceae	Lancea	Lancea hirsuta	atcctgttttctcaaaacaaaggttcagaaaacgaaaaaaaaaaaag	['Lancea hirsuta']	Lancea hirsuta	8763	0	0	0	0	0	1	0	0	0	0	0	2	5	60	17	0	21	0	0	178	0	0	250	0	62	0	0	0	75	34	0	21	141	0	0	0	2	11	263	58	18
116	1	Phrymaceae	Lancea	Lancea tibetica	atcctgttttctcaaaacaaaggttcagaaaacgaaaaaaaaaaag	['Lancea tibetica']	Lancea tibetica	5339	0	0	0	0	0	2	0	0	0	10	0	8	126	21	15	0	13	0	2	80	0	0	94	0	27	0	0	2	25	21	24	8	59	0	0	0	5	9	127	37	25
117	1	Pinaceae	Abies	NA	atccggttcatagagaaaagggtttctctccttctcctaaggaaagg	['Abies forrestii', 'Abies squamata', 'Abies georgei']	Abies	167	0	0	0	0	0	0	0	0	0	0	0	0	0	0	0	0	0	0	0	0	0	0	0	0	0	0	0	0	0	0	0	0	0	0	0	0	0	0	0	0	0
118	1	Pinaceae	Larix	Larix potaninii	atccggttcatggagacaatggtttcttctcctaggataggaaggg	['Larix potaninii']	Larix potaninii	72	0	0	0	0	0	0	0	0	0	0	0	0	0	0	0	0	0	0	0	0	0	0	0	0	0	0	0	0	0	0	0	0	0	0	0	0	0	0	0	0	0
119	1	Pinaceae	Picea	NA	atccggttcatggagacaatagtttcttcttttattctcctaagataggaaggg	['Picea crassifolia', 'Picea likiangensis', 'Picea purpurea']	Picea	109110	0	0	0	0	0	0	0	0	1	0	0	0	0	0	0	0	0	0	0	0	0	0	1	0	0	0	0	0	0	0	0	0	0	0	0	0	66	0	0	0	0
120	1	Pinaceae	Pinus	Pinus yunnanensis	atccggttcatgaagacaatgtttcttctcctaagataggaaggg	['Pinus yunnanensis']	Pinus yunnanensis	10170	0	0	0	0	0	0	0	0	0	0	155	230	0	0	0	0	0	0	0	0	0	0	0	0	398	0	0	0	0	0	0	0	0	0	0	0	0	0	0	0	0
121	1	Plantaginaceae	Lagotis	NA	atcccgtcttctaaaaacaaaggttcagaaagcgaaagg	['Lagotis brevituba', 'Lagotis brachystachya']	Lagotis	38358	415	0	0	0	0	0	608	0	0	0	4	665	2583	384	1	1	0	0	6869	8	0	0	0	0	472	603	40	0	127	0	0	305	510	0	0	0	288	65	823	0	431
122	1	Plantaginaceae	Plantago	NA	atcctgtcttctcaaaataaaggttcataaagcgaaaaggg	['Plantago depressa', 'Plantago asiatica']	Plantago	1820	0	0	0	0	0	0	0	0	0	0	0	0	0	0	0	0	0	0	0	0	0	0	0	0	0	0	0	0	0	0	0	0	0	0	0	0	0	0	0	0	0
123	1	Plantaginaceae	Veronica	NA	atcctgtcttctaaaaacaaaggttcaggaagtgaaaaaggg	['Veronica eriogyne', 'Veronica ciliata']	Veronica subgen. Stenocarpon	10956	0	0	0	0	0	0	0	0	0	0	28	170	0	0	0	0	0	0	0	0	2349	0	0	0	0	0	57	27	307	0	0	0	0	0	0	0	0	88	0	0	1
124	1	Poaceae	Elymus	NA	atccgtgttttgagaaaacaaggggttctcgaactagaatacaaaggaaaag	['Elymus brevipes', 'Elymus antiquus']	Elymus	4936	0	0	0	0	0	0	0	0	0	0	0	0	0	0	0	0	0	0	0	0	0	0	0	406	0	0	15	13	0	0	0	0	0	0	0	0	0	0	0	0	0
125	1	Poaceae	Festuca	NA	atccgtgttttgagaaaacaaggaggttctcgaactagaatacaaaggaaaag	['Festuca rubra', 'Festuca nitidula', 'Festuca sinensis']	Festuca	25973	752	0	1	0	0	0	0	0	0	0	0	315	0	0	0	0	71	0	0	54	0	0	0	0	0	193	10	0	845	0	0	0	0	0	0	0	0	0	535	0	0
126	1	Poaceae	Koeleria	NA	atccgtgttttgagaaaaccaggaggttctcgaactagaatacaaaggaaaag	['Koeleria macrantha', 'Koeleria litvinowii']	Koeleria	1388	0	0	0	0	0	0	0	0	0	0	0	0	0	0	0	0	0	0	0	0	0	0	0	0	0	0	0	0	0	0	0	0	0	0	0	0	0	0	0	0	0
127	1	Poaceae	NA	NA	atccgtgttttgagaaaacaaaggggttctcgaatcgaactagaatacaaaggaaaag	['Polypogon monspeliensis', 'Calamagrostis emodensis', 'Polypogon fugax', 'Calamagrostis macrolepis', 'Poa alpina']	Poeae	188	0	0	0	0	0	0	0	0	0	0	0	0	0	0	0	0	0	0	0	0	0	0	0	0	0	0	0	0	0	0	0	0	0	0	0	0	0	0	0	0	0
128	1	Poaceae	NA	NA	atccatgttttgagaaaacaagggggttctcgaactagaatgcaaaggaaaag	['Poa pratensis', 'Deschampsia cespitosa']	Poeae Chloroplast Group 2 (Poeae type)	4745	0	0	0	0	0	0	0	0	0	0	0	0	0	0	0	0	0	0	116	0	0	0	0	0	0	0	0	0	0	0	0	0	0	0	0	0	0	0	0	0	0
129	1	Poaceae	NA	NA	atccgtgttttgagaaaacaagggggttctcgaactagaatacaaaggaaaag	['Poa araratica', 'Poa attenuata', 'Poa pratensis', 'Poa polycolea', 'Arctopoa tibetica']	Poinae	26262	3	0	385	0	0	0	0	0	0	0	0	1	0	0	0	0	0	0	0	123	0	0	0	1364	473	0	0	0	4	0	0	0	0	0	0	0	0	0	1	0	33
130	1	Poaceae	NA	NA	atccgtgttttgagaaaacaagcggttctcgaactagag	['Stipa roborowskyi', 'Ptilagrostis dichotoma', 'Stipa aliena', 'Stipa penicillata', 'Stipa capillacea', 'Deyeuxia scabrescens', 'Stipa regeliana']	Pooideae	1946	0	0	0	0	0	0	0	0	0	0	0	0	0	0	0	0	0	0	0	0	0	0	0	0	0	0	0	0	0	0	0	0	0	0	0	0	0	11	0	0	0
131	1	Polygonaceae	Bistorta	NA	ctcctgctttccaaaaaggaagaataaaaaag	['Bistorta sinomontana', 'Bistorta vivipara', 'Bistorta macrophylla', 'Bistorta paleacea']	Bistorta	1443321	3907	940	682	600	381	0	1366	2373	4477	1728	1504	781	2399	1332	1560	3054	234	117	2143	248	604	49	1029	46	796	3546	1506	132	1071	351	3033	1724	1187	1	134	650	3585	499	4166	411	3619
132	1	Polygonaceae	Knorringia	Knorringia sibirica	ctccttcttttcaaaaggaaaaataaaaaaag	['Knorringia sibirica']	Knorringia sibirica	32966	0	74	330	108	0	80	0	112	799	372	143	83	0	439	1194	4	0	9	0	0	789	27	1162	0	0	1	121	22	6	88	0	0	0	0	35	382	130	0	0	528	303
133	1	Polygonaceae	Koenigia	NA	ctcctgctttccaaaaataagcataaaaaagg	['Koenigia polystachya', 'Koenigia fertilis', 'Koenigia hookeri']	Koenigia	8994	0	275	346	0	0	0	0	0	869	0	0	0	0	187	0	0	0	0	0	0	0	0	0	0	0	0	113	7	199	9	0	0	0	0	27	0	234	0	0	180	0
134	1	Polygonaceae	Koenigia	Koenigia forrestii	ctcctgctttccaaaagtaagaataaaaaacg	['Koenigia forrestii']	Koenigia forrestii	18343	3	0	0	0	0	0	0	0	0	110	90	0	0	360	0	0	0	0	147	102	21	0	0	1202	209	0	83	11	0	0	0	0	0	0	0	64	514	0	970	0	185
135	1	Polygonaceae	Persicaria	NA	ctcctgctttccaaaaggaaagaataaaaaag	['Persicaria capitata', 'Persicaria chinensis', 'Persicaria glacialis']	Persicaria	42	0	0	0	0	0	0	0	0	0	0	0	0	0	0	0	0	0	0	0	0	0	0	0	0	0	0	0	0	0	0	0	0	0	0	0	0	0	0	0	0	0
136	1	Polygonaceae	Rheum	NA	ctccttctttccaaaaggaagaataaaaaag	['Rheum likiangense', 'Rheum przewalskyi', 'Rheum pumilum', 'Rheum reticulatum', 'Rheum acuminatum', 'Rheum delavayi']	Rheum	56356	528	128	0	0	186	0	1294	0	1269	521	212	0	1	0	0	0	31	0	0	58	995	0	0	0	330	126	138	43	338	0	1289	0	0	0	0	0	311	67	1183	79	0
137	1	Polygonaceae	Rheum	NA	ctccttctttaaaaaaggaagaataaaaaag	['Rheum tanguticum', 'Rheum officinale', 'Rheum palmatum']	Rheum	9592	0	0	0	0	0	0	0	0	0	1	0	0	0	0	0	0	0	0	0	0	0	0	0	0	0	0	31	6	0	0	0	0	0	0	0	0	0	0	0	0	0
138	1	Polygonaceae	Rumex	NA	ctcctcctttccaaaaggaagaataaaaaag	['Rumex longifolius', 'Rumex acetosella', 'Rumex patientia', 'Rumex aquaticus', 'Rumex acetosa', 'Rumex japonicus', 'Rumex nepalensis']	Rumex	111	1	0	0	0	0	0	4	0	0	0	0	0	0	0	0	0	0	0	0	0	1	0	0	0	0	0	0	0	0	0	2	0	0	0	0	35	0	0	1	0	0
139	1	Primulaceae	Androsace	NA	atcctctttttagaaaacaaagattaaaggaaaataaaaaaggggcg	['Androsace yargongensis', 'Androsace zambalensis']	Androsace	3933	0	0	0	0	0	0	0	0	0	0	60	0	0	0	1	0	0	0	0	0	0	0	0	0	0	0	0	4	0	0	0	0	0	0	0	0	0	0	0	0	0
140	1	Primulaceae	Androsace	Androsace tapete	atcctctttttagaaaacaaagattaaaagaaaataaaaaaggcg	['Androsace tapete']	Androsace tapete	7904	0	0	0	0	0	0	0	0	0	0	0	0	0	0	0	0	0	0	0	0	0	0	0	0	0	0	0	0	0	0	0	0	0	0	0	16	0	2	0	0	0
141	1	Primulaceae	Primula	NA	atcctctttttagaaaacaaagatgaaaggaaaggggg	['Primula walshii', 'Primula sikkimensis', 'Primula denticulata', 'Primula pulchella', 'Primula russeola', 'Primula amethystina', 'Primula gemmifera']	Primula	598	0	0	0	0	0	0	0	0	0	0	0	0	0	0	0	0	0	0	0	0	0	0	0	0	0	0	0	0	0	0	0	0	0	0	0	0	0	0	0	0	0
142	1	Primulaceae	Primula	NA	atcctctttttagaaaacaaagatgaaaagaaagggg	['Primula fasciculata', 'Primula pumilio', 'Primula nutans']	Primula	1194	0	0	0	0	0	0	0	0	0	0	0	0	0	0	0	0	0	0	0	0	0	0	0	0	0	0	0	0	0	0	0	0	0	0	0	0	0	0	0	0	0
143	1	Primulaceae	Primula	NA	atcctcgttttcgaaaacaaaggttaaaggaaaataaaaaaggag	['Primula chionantha', 'Primula orbicularis', 'Primula woodwardii', 'Primula obconica', 'Primula purdomii']	Primula	46	0	0	0	0	0	0	0	0	0	0	0	0	0	0	0	0	0	0	0	0	0	0	11	0	0	0	0	0	0	0	0	0	0	0	0	0	0	0	0	0	0
144	1	Primulaceae	Primula	Primula diantha	atccccgttttcgaaaacaaaggttaaaggaaaataaaaaaggggg	['Primula diantha']	Primula diantha	59	0	0	0	0	0	0	0	0	0	0	0	0	0	0	0	0	0	0	0	0	0	0	0	0	0	0	0	0	0	0	0	0	0	0	0	0	0	0	0	0	0
145	1	Ranunculaceae	Aconitum	NA	atcctgtttttagaaaacaaatcaaaatcaaatcaaataaagggttcagaaagcaagaataaaaaag	['Aconitum flavum', 'Aconitum pendulum', 'Aconitum brachypodum']	Aconitum	384	0	0	0	0	0	0	0	0	0	0	0	0	0	0	367	0	0	0	0	0	0	0	0	0	0	0	0	1	0	0	0	0	0	0	0	0	0	0	0	0	0
146	1	Ranunculaceae	Aconitum	Aconitum brunneum	atcctgtttttagaaaacaaaatcaaataaagggttcagaaagcaagaatcaaaaag	['Aconitum brunneum']	Aconitum brunneum	142	0	0	0	0	0	0	0	0	0	0	0	0	0	0	0	0	0	0	0	142	0	0	0	0	0	0	0	0	0	0	0	0	0	0	0	0	0	0	0	0	0
147	1	Ranunculaceae	Aconitum	Aconitum tanguticum	atcctgtttttataaaacaaatcaaaatcaaataaagggttcagaaagaataaaaaag	['Aconitum tanguticum']	Aconitum tanguticum	1070	0	0	0	0	0	0	0	0	0	0	0	0	0	0	0	0	0	0	0	0	0	0	0	0	0	0	0	0	0	0	0	0	0	0	0	0	0	0	0	0	359
148	1	Ranunculaceae	Adonis	Adonis brevistyla	atccttttttcagaaaacaaaaagggttcagaaagcaagaatcaaaaag	['Adonis brevistyla']	Adonis brevistyla	12389	0	0	0	0	0	0	0	0	0	0	0	0	0	0	0	0	0	0	0	0	0	0	0	0	0	0	0	0	0	0	0	0	0	0	0	0	0	0	0	0	0
149	1	Ranunculaceae	Anemone	NA	atccttttttgttttcagaaaaaacaaacaaaacaaaagggcttcagaaagcaaaaataaacataaag	['Anemone rivularis', 'Anemone imbricata', 'Anemone rupestris', 'Anemone demissa', 'Anemone obtusiloba', 'Anemone trullifolia']	Anemone	11299	0	24	0	0	0	0	0	264	0	0	0	0	0	0	0	0	0	0	0	0	0	0	2425	0	0	0	0	0	2	0	0	0	0	0	0	0	0	0	0	0	0
150	1	Ranunculaceae	Anemone	NA	atccttatttcagaaaacaaaaggggattcagaaagcaagaataaaaaaag	['Anemone demissa', 'Anemone flaccida']	Anemone	3996	0	0	0	0	0	0	0	0	0	0	0	0	0	0	0	0	0	0	0	0	0	0	0	0	0	0	0	0	0	0	0	0	0	0	0	0	0	0	0	0	0
151	1	Ranunculaceae	Anemone	NA	atccttatttcagaaaacaaaagggggttcagaaagcaagaataaaaaaag	['Anemone rupicola', 'Anemone davidii', 'Anemone griffithii', 'Anemone tomentosa']	Anemone	93	0	0	0	0	0	0	0	0	0	0	0	0	0	0	0	0	0	0	0	0	0	0	0	0	0	0	0	0	0	0	0	0	0	0	0	0	0	0	0	0	0
152	1	Ranunculaceae	Caltha	Caltha scaposa	atccggttttcagaaaacaaaaaaggggattcagaaagcaagaatcaaaaag	['Caltha scaposa']	Caltha scaposa	114078	0	9	323	0	498	0	544	613	0	0	191	0	1741	1091	190	0	0	194	0	189	1405	119	1613	0	516	6	266	30	645	41	169	1	162	0	0	177	218	146	0	0	186
153	1	Ranunculaceae	Clematis	NA	atccttttttcagaaaacaaaagggcttcagaaagcaagaataaaaaaaag	['Clematis peterae', 'Clematis connata', 'Clematis rehderiana']	Clematis	16	0	0	0	0	0	0	0	0	0	0	0	0	0	0	0	0	0	0	0	0	0	0	0	0	0	0	0	0	0	0	0	0	0	0	0	0	0	0	0	0	0
154	1	Ranunculaceae	NA	NA	atcctgtttttagaaaacaaatgaaaataaaataaagggttcagagaaagcaagaataaaag	['Delphinium omeiense', 'Delphinium potaninii', 'Aconitum brevicalcaratum', 'Delphinium muliense']	Delphinieae	1495	0	0	0	0	0	0	0	0	0	0	0	0	0	0	0	0	0	0	0	0	0	0	0	0	0	0	0	12	0	0	0	0	0	0	0	0	0	0	0	0	0
155	1	Ranunculaceae	Delphinium	NA	atcctgtttttagaaaacaaatgaaaatcaaataaagggttcagagaaagcaagaataaaag	['Delphinium tatsienense', 'Delphinium thibeticum', 'Delphinium albocoeruleum', 'Delphinium caeruleum', 'Delphinium pylzowii', 'Delphinium kamaonense', 'Delphinium taliense', 'Delphinium grandiflorum']	Delphinium	1866	0	0	0	0	0	0	0	0	0	0	0	0	0	0	0	0	0	0	0	0	0	0	0	0	0	0	0	0	0	0	0	0	0	0	0	0	0	0	0	0	0
156	1	Ranunculaceae	Delphinium	Delphinium spirocentrum	atcctgtttttagaaaacaaaataaaataaagggttcagagaaagcaagaataaaag	['Delphinium spirocentrum']	Delphinium spirocentrum	1857	0	2	0	0	0	0	0	0	0	0	0	0	0	0	0	0	0	0	0	0	0	0	0	0	0	0	0	0	0	0	0	0	0	0	0	0	0	0	0	0	0
157	1	Ranunculaceae	Oxygraphis	Oxygraphis glacialis	atcctgctttcagaaaacaataacaataaagggggggttcagaaagcaagaatagg	['Oxygraphis glacialis']	Oxygraphis glacialis	4696	0	0	0	0	0	0	0	0	0	0	0	0	0	0	85	0	0	0	1217	0	0	0	0	0	0	0	0	0	0	0	0	0	0	0	0	0	0	0	0	0	0
158	1	Ranunculaceae	NA	NA	atcctgttttcagaaaacaaaaagggttcagaaagcaagaatcaaaaag	['Trollius ranunculoides', 'Delphinium tangkulaense', 'Trollius yunnanensis', 'Aconitum pulchellum', 'Trollius pumilus']	Ranunculoideae	16075	0	0	0	0	0	0	0	1	0	0	0	273	0	1	0	0	0	0	0	0	0	0	0	0	0	281	0	0	0	0	0	0	0	0	0	0	281	18	0	0	0
159	1	Ranunculaceae	Ranunculus	NA	atcctgctttcagaaaacaaaaaaaaaggggattcagaaagcgaaaatagg	['Ranunculus hirtellus', 'Ranunculus nephelogenes', 'Ranunculus tanguticus']	Ranunculus	9452	1	0	0	0	0	0	0	0	0	5	0	9	0	0	0	1742	133	0	0	0	0	0	0	0	347	0	0	0	0	0	0	0	0	0	0	0	0	0	0	0	0
160	1	Ranunculaceae	Ranunculus	Ranunculus brotherusii	atcctgctttcagaaaacaaaaaaaaaaggggattcagaaagcgaaaatagg	['Ranunculus brotherusii']	Ranunculus brotherusii	1336	0	0	0	0	0	0	0	0	0	0	0	0	0	0	0	25	2	0	0	0	0	0	0	0	6	0	0	0	0	0	0	0	0	0	0	0	0	0	0	0	0
161	1	Ranunculaceae	Ranunculus	Ranunculus brotherusii	atcctgctttcagaaaaaaaaaaaggggggattcagaaagcgaaaatagg	['Ranunculus brotherusii']	Ranunculus brotherusii	148	0	0	0	0	0	0	0	0	0	0	0	0	0	0	0	0	0	0	0	0	0	0	0	0	0	0	0	0	0	0	0	0	0	0	0	0	0	0	0	0	0
162	1	Ranunculaceae	Ranunculus	Ranunculus nephelogenes	atcctgctttcagaaaacaaaaaaaaagggattcagaaagcgaaaatagg	['Ranunculus nephelogenes']	Ranunculus nephelogenes	76832	476	0	0	91	0	0	536	36	2318	0	0	0	0	0	0	2	0	0	0	3	0	0	0	438	87	0	46	0	0	0	0	0	0	0	0	0	16	133	750	0	58
163	1	Ranunculaceae	Thalictrum	NA	atcctggtttcagaaaacaaaaaaggggttcagaaagcaagaatacaaaaagaaaag	['Thalictrum alpinum', 'Thalictrum leuconotum', 'Thalictrum petaloideum', 'Thalictrum elegans', 'Thalictrum foliolosum', 'Thalictrum uncatum', 'Thalictrum rutifolium', 'Thalictrum smithii', 'Thalictrum squamiferum', 'Thalictrum foetidum', 'Thalictrum przewalskii', 'Thalictrum delavayi', 'Thalictrum cultratum', 'Thalictrum baicalense']	Thalictrum	44552	0	0	307	0	0	0	0	921	0	0	0	0	0	0	0	0	0	67	0	0	0	0	0	0	807	0	63	0	0	0	0	0	333	0	0	0	229	0	0	0	129
164	1	Rosaceae	NA	NA	atcctgttttatgaaaataaacaagggtttcataaaccgaaaataaaaaag	['Cotoneaster acutifolius', 'Sorbus koehneana', 'Cotoneaster adpressus', 'Cotoneaster hebephyllus', 'Sorbus rehderiana', 'Cotoneaster dielsianus', 'Cotoneaster foveolatus', 'Cotoneaster microphyllus', 'Cotoneaster multiflorus']	Maleae	7506	0	0	0	0	0	0	0	0	0	0	0	0	0	0	0	0	0	0	0	0	0	0	0	0	0	0	0	0	0	0	0	0	0	0	0	0	0	0	0	0	0
165	1	Rosaceae	Potentilla	NA	atcccgttttatgaaaacaaacaagggtttcataaagcaagaataaataaag	['Potentilla saundersiana', 'Potentilla conferta', 'Potentilla coriandrifolia', 'Potentilla multicaulis', 'Potentilla reptans']	Potentilla	20249	0	1	0	90	0	0	0	0	0	0	1	0	0	0	0	0	0	0	2411	148	0	0	0	0	0	0	0	0	0	0	0	0	0	0	0	0	0	35	0	0	0
166	1	Rosaceae	NA	NA	atcctgttttatgaaaacaaacaaaggtttcagaaagcgagaataaataaag	['Potentilla parvifolia', 'Potentilla glabra', 'Dasiphora fruticosa']	Potentilleae	235364	4880	846	308	0	0	4	0	752	1	204	303	235	453	0	957	455	69	51	8216	74	717	0	1750	0	1573	716	280	85	1619	190	531	2	1054	1	41	639	1455	365	1142	629	1946
167	1	Rosaceae	NA	NA	atcccgttttatgaaaacaaacaagggtttcagaaagcgagaataaataagg	['Sibbaldianthe bifurca', 'Sibbaldianthe adpressa', 'Potentilla cuneata', 'Comarum salesovianum']	Potentilleae	20200	0	0	0	0	0	0	0	0	0	16	0	0	1161	800	0	0	0	0	0	0	0	0	0	0	0	63	0	0	0	0	0	0	0	0	0	0	0	0	0	1	19
168	1	Rosaceae	NA	NA	atcccgttttatgaaaacaaacaagggtttcataaagcgagaataaataaag	['Potentilla acaulis', 'Dasiphora fruticosa']	Potentilleae	1595	0	0	0	0	0	0	0	0	0	0	0	0	0	0	0	0	0	0	1	0	0	0	0	0	0	0	0	0	0	0	0	0	0	0	0	0	0	0	0	0	0
169	1	Rosaceae	NA	NA	atcccgttttatgaaaacaaacaaaggtttcagaaagcgagaataaataagg	['Potentilla eriocarpa', 'Sibbaldia procumbens']	Potentilleae	1707	0	0	0	1	0	0	0	0	0	0	0	36	1	0	0	0	0	0	0	0	0	0	0	0	0	0	0	0	24	0	0	0	0	0	0	0	0	0	0	0	1
170	1	Rosaceae	NA	NA	atcccgttttatgaaaacaaacaagggtttcagaaagcgagaataaataaag	['Potentilla tetrandra', 'Fragaria moupinensis', 'Rosa willmottiae', 'Rosa sericea', 'Rubus subornatus', 'Rosa omeiensis', 'Fragaria orientalis', 'Rosa graciliflora', 'Rubus irritans']	Rosoideae	8845	0	0	0	0	0	0	0	0	0	0	14	126	0	0	0	0	0	41	0	0	0	0	0	0	0	0	49	23	0	0	0	0	0	0	0	0	1	0	0	145	0
171	1	Rosaceae	Sibbaldia	Sibbaldia cuneata	atcccgttttatgaaaacaaacaaaggtttcagaaagcgagaataaataaag	['Sibbaldia cuneata']	Sibbaldia cuneata	517	11	1	1	0	0	0	0	1	0	0	1	1	1	0	2	0	0	0	11	0	1	0	0	0	1	2	0	2	2	1	0	0	1	0	0	1	3	0	0	5	3
172	1	Rosaceae	Sibiraea	NA	atcctgttttatgaaaacaagcaagggtttcataaaccgagaataaaagag	['Sibiraea laevigata', 'Sibiraea angustata']	Sibiraea	296455	3741	1177	1895	888	1033	112	2984	1115	1357	1540	922	400	2031	1048	1421	585	127	0	5281	126	6212	103	11382	493	2098	4531	808	211	1744	345	4547	1849	2460	0	227	785	1424	111	4637	980	1995
173	1	Rosaceae	Spiraea	NA	atcctgttttatgaaaacaagcaagggtttcataaactcataaaccgagaataaaagag	['Spiraea schneideriana', 'Spiraea canescens', 'Spiraea mollifolia', 'Spiraea bella', 'Spiraea rosthornii', 'Spiraea alpina', 'Spiraea mongolica', 'Spiraea longigemmis', 'Spiraea laeta', 'Spiraea papillosa', 'Spiraea veitchii', 'Spiraea arcuata', 'Spiraea wilsonii', 'Spiraea japonica']	Spiraea	356950	5052	1385	397	839	252	429	487	676	5896	677	525	706	2409	454	1829	5682	86	193	3507	145	3563	55	6338	1217	1656	668	415	118	1096	273	4213	12530	2058	0	315	1104	955	127	1962	989	1477
174	1	Salicaceae	Populus	Populus davidiana	atcctatttttcgaaaacaaacaaaaaaacaaacaaaggttcataaagacagaataagaatacaaaag	['Populus davidiana']	Populus davidiana	1617	398	0	0	0	0	0	0	0	0	0	0	0	0	0	0	0	0	0	0	0	0	0	0	0	0	0	0	0	0	0	0	0	0	0	0	0	0	0	0	0	0
175	1	Salicaceae	NA	NA	atcctatttttcgaaaacaaacaaaggttcataaagacagaataagaatacaaaag	['Salix oritrepha', 'Salix wallichiana', 'Salix brachista', 'Populus szechuanica', 'Salix souliei', 'Salix cupularis', 'Salix delavayana', 'Salix oreinoma', 'Salix paraplesia', 'Salix sclerophylla']	Saliceae	5607943	17941	7445	9750	5605	5937	2114	24628	9063	76838	10647	6208	9521	38224	8494	14105	20385	1368	1566	67940	5956	32392	6929	36335	21169	21562	25168	19594	2937	28319	3868	26463	34701	22219	16	2704	9239	28523	4057	40764	10250	33751
176	1	Saxifragaceae	Micranthes	Micranthes melanocentra	atcctgttttacgaaaaaaaaag	['Micranthes melanocentra']	Micranthes melanocentra	12396	141	0	0	0	0	0	0	1	0	0	0	0	1236	0	0	0	0	0	0	43	0	18	0	0	0	0	0	0	0	0	0	0	0	0	0	0	0	27	152	0	0
177	1	Saxifragaceae	Saxifraga	NA	atcctgttttaagaaaacaaaacacaagggttcagaaagagagaataaaaaag	['Saxifraga oreophila', 'Saxifraga filicaulis', 'Saxifraga consanguinea', 'Saxifraga gemmipara', 'Saxifraga hispidula', 'Saxifraga hypericoides', 'Saxifraga wallichiana']	Saxifraga	113778	0	1	3	0	1	91	3	535	3286	0	0	2	8	2	193	1	0	0	9	0	5	0	931	4	1	0	1	1	1	1	4	3	296	0	0	0	2	58	4	0	21
178	1	Saxifragaceae	Saxifraga	Saxifraga microgyna	atccggttttctgaaaacaaacaaaagttgaaaaagaaaaag	['Saxifraga microgyna']	Saxifraga microgyna	59136	0	0	0	19	0	0	128	0	1801	0	96	9	2	0	146	1	0	126	0	0	0	0	1	805	349	0	0	18	0	50	1	3	0	0	0	95	0	118	485	178	28
179	1	Saxifragaceae	NA	NA	atcctgttttaagaaaacaaaacacaagggttccgaaagagagaataaaaaag	['Saxifraga montanella', 'Saxifraga parva', 'Saxifraga aristulata', 'Saxifraga signata', 'Saxifraga subaequifoliata', 'Saxifraga granulifera', 'Saxifraga heleonastes', 'Saxifraga diversifolia', 'Saxifraga pseudohirculus', 'Saxifraga litangensis', 'Saxifraga sinomontana', 'Saxifraga tangutica', 'Micranthes lumpuensis', 'Saxifraga nigroglandulifera', 'Saxifraga przewalskii', 'Saxifraga ciliatopetal…	Saxifragaceae	1001200	400	407	1600	462	0	2	4202	770	1	256	137	181	3851	1107	183	2188	76	220	3653	152	3723	581	1089	1589	768	695	540	98	1728	149	1496	4	2222	0	107	165	1491	156	3972	438	1353
180	1	Scrophulariaceae	NA	NA	atcctgttttctcaaaacaaaggttcagaaggcgaaaaag	['Buddleja asiatica', 'Buddleja albiflora', 'Scrophularia delavayi', 'Oreosolen wattii', 'Scrophularia fargesii']	Scrophulariaceae	2378	0	0	0	0	0	0	0	0	0	0	0	0	0	0	0	0	0	0	0	0	0	0	0	0	0	0	0	0	0	0	0	0	0	0	0	0	0	0	797	0	0
181	1	Tamaricaceae	Myricaria	Myricaria squamosa	ctcctgttttcaaaaatcaaaaagtaaaaaaaaattcttaaagcgataataaataatg	['Myricaria squamosa']	Myricaria squamosa	3792	0	0	0	0	0	0	0	0	0	0	0	0	0	0	0	0	0	0	0	0	0	0	274	0	0	0	0	0	0	0	0	0	0	0	0	0	0	0	0	0	0
[truncated: 290 more columns]

## Sheet: id=1,Naleng
Naleng_Bestid=1_Data								Age / cal yr BP	132	132	459	459	732	732	868	868	1088	1088	1634	1634	1852	1852	2319	2319	2463	2463	3076	3076	3503	3503	3857	3857	4055	4055	4330	4330	4487	4487	4685	4685	4804	4804	5000	5000	5236	5236	5473	5473	6223
								Samples	ESL079	ESL079	ESL078	ESL078	ESL077	ESL077	ESL076	ESL076	ESL075	ESL075	ESL074	ESL074	ESL073	ESL073	ESL072	ESL072	ESL071	ESL071	ESL069	ESL069	ESL068	ESL068	ESL067	ESL067	ESL066	ESL066	ESL065	ESL065	ESL064	ESL064	ESL063	ESL063	ESL062	ESL062	ESL061	ESL061	ESL059	ESL059	ESL058	ESL058	ESL057
No.	best_identity.Tibet_gh	family_name	genus_name	species_name	sequence	species_list.Tibet_gh	scientific_name	count	ESL079a	ESL079b	ESL078a	ESL078b	ESL077a	ESL077b	ESL076a	ESL076b	ESL075a	ESL075b	ESL074a	ESL074b	ESL073a	ESL073b	ESL072a	ESL072b	ESL071a	ESL071b	ESL069a	ESL069b	ESL068a	ESL068b	ESL067a	ESL067b	ESL066a	ESL066b	ESL065a	ESL065b	ESL064a	ESL064b	ESL063a	ESL063b	ESL062a	ESL062b	ESL061a	ESL061b	ESL059a	ESL059b	ESL058a	ESL058b	ESL057a
1	1	Adoxaceae	Sambucus	Sambucus adnata	atcctgttttccgaaaacaaacaaaggttcagaaagcgaaaataaaaaag	['Sambucus adnata']	Sambucus adnata	117	0	0	1	3	1	1	0	2	0	1	0	0	0	0	1	0	0	0	0	0	0	0	0	0	0	0	0	0	0	0	0	0	0	0	0	0	0	0	0	0	0
2	1	Amaryllidaceae	Allium	NA	atctttatttttttaaaaacaagggtttaaaaaagagaataaaaaag	['Allium sikkimense', 'Allium yuanum']	Allium	11	0	0	0	0	0	0	0	0	0	0	0	0	0	0	0	0	0	0	0	0	0	0	0	0	0	0	0	0	0	0	0	0	0	0	0	4	0	0	0	0	4
3	1	Amaryllidaceae	Allium	NA	atctttattttttgaaaaacaagggtttaaaaaagagaataaaaaag	['Allium tanguticum', 'Allium chrysanthum', 'Allium forrestii', 'Allium przewalskianum', 'Allium chrysocephalum', 'Allium plurifoliatum', 'Allium rude', 'Allium mairei', 'Allium polyrhizum']	Allium	50	16	0	0	0	0	0	0	0	0	0	0	0	0	0	0	0	8	11	0	0	0	0	0	0	0	0	0	0	0	0	0	0	0	6	0	0	0	0	0	0	0
4	1	Apiaceae	NA	NA	atcctgttttccaaaaacaaacaaaggcccagaaggtgaaaaaag	['Angelica nitida', 'Hymenidium hedinii', 'Hymenidium linearilobum', 'Pleurospermum franchetianum', 'Pterocyclus angelicoides', 'Hansenia forbesii', 'Hymenidium benthamii']	Apioideae	23488	0	0	0	4	0	0	0	3	0	3	2	0	0	0	1	0	0	0	0	0	0	11	0	0	0	0	0	0	0	0	0	0	0	2	0	0	3	0	2	0	4
5	1	Apiaceae	NA	NA	atcctattttccaaaaacaaacaaaggcccagaaggtgaaaaaag	['Heracleum hemsleyanum', 'Heracleum millefolium', 'Heracleum yungningense', 'Pimpinella diversifolia', 'Ligusticum acuminatum', 'Ligusticum daucoides', 'Hymenidium benthamii', 'Ligusticum involucratum', 'Ligusticum oliverianum', 'Ligusticopsis brachyloba', 'Heracleum franchetii', 'Heracleum souliei', 'Heracleum vicinum', 'Pimpinella henryi', 'Pimpinella smithii', 'Heracleum candicans', 'Heracleu…	Apioideae	1951	0	0	0	0	0	1	0	0	0	0	0	0	0	0	1	0	0	1	0	0	0	0	0	0	1	0	0	0	0	0	0	0	56	0	0	0	0	0	0	0	0
6	1	Apiaceae	NA	NA	atcctatgtttccaaaaacaaacaaaggcccagaaggtgaaaaaag	['Hymenidium bicolor', 'Sinocarum cruciatum', 'Pleurospermum giraldii', 'Vicatia coniifolia']	Apioideae	133084	210	108	695	477	397	390	269	531	306	894	86	400	173	90	284	353	306	148	295	210	490	139	215	156	212	184	275	1	161	161	169	92	302	56	665	88	143	715	1424	209	22
7	1	Apiaceae	NA	NA	atcctgttttccaaaaacaaacaaaggcccagaaggtgaaaaag	['Acronema muscicola', 'Acronema schneideri', 'Pleurospermum foetens', 'Chamaesium paradoxum', 'Chamaesium thalictrifolium', 'Sinodielsia thibetica', 'Hymenidium wilsonii']	Apioideae	16488	0	4	7	18	0	0	0	52	18	80	3	0	17	0	24	6	0	0	46	0	0	37	0	18	0	8	0	0	0	0	0	0	0	17	0	0	21	0	204	15	7
8	1	Apiaceae	NA	NA	atcctattttacaaaaacaaacaaaggcccagaaggtgaaaaaag	['Hansenia weberbaueriana', 'Hymenidium hookeri', 'Carum buriaticum', 'Peucedanum turgeniifolium', 'Nothosmyrnium xizangense', 'Ligusticum pteridophyllum']	Apioideae	23	0	0	0	1	0	0	0	0	0	0	0	0	0	0	0	0	0	0	0	22	0	0	0	0	0	0	0	0	0	0	0	0	0	0	0	0	0	0	0	0	0
9	1	Apiaceae	Sanicula	NA	atcctgttttccaaaaacaaacaaaggttcagaaggtgaaaaag	['Sanicula elata', 'Sanicula hacquetioides']	Sanicula	16	0	0	0	0	0	0	0	0	0	0	0	0	0	0	0	0	0	0	0	0	0	0	0	0	0	0	0	0	0	0	0	0	0	0	0	0	0	0	0	0	0
10	1	Araceae	Arisaema	Arisaema erubescens	atccttgtttttttttttgagaaaaaag	['Arisaema erubescens']	Arisaema erubescens	7774	0	0	0	0	0	0	0	0	0	0	0	0	0	0	0	0	0	0	0	0	0	0	0	0	0	0	0	0	0	0	0	0	0	0	0	0	0	0	0	0	0
11	1	Araceae	Arisaema	Arisaema franchetianum	atccttgttttttttttgagaaaaaag	['Arisaema franchetianum']	Arisaema franchetianum	3822	0	0	0	0	0	0	0	0	0	0	0	0	0	0	0	0	0	0	0	0	0	0	0	0	0	0	0	0	0	0	0	0	0	0	0	0	0	0	0	0	0
12	1	Asparagaceae	NA	NA	atctttatttttagaaaaacaagggttttcttttaaaaactagaataaaaagg	['Rohdea delavayi', 'Reineckea carnea']	Nolinoideae	2191	0	0	0	0	0	0	0	0	0	0	0	0	0	0	0	0	4	0	6	0	0	2	0	0	4	0	0	0	0	0	0	0	0	0	0	0	0	0	0	0	0
13	1	Asteraceae	Ajania	Ajania fruticulosa	atcacgttttccgaaaacaaacaaaggttcagaaagcgaaaagaaaaaaaaaa	['Ajania fruticulosa']	Ajania fruticulosa	211	0	1	0	0	0	3	7	0	0	0	0	0	0	0	0	0	1	0	0	0	11	1	0	0	0	0	0	0	0	0	0	0	0	0	0	0	0	0	0	0	0
14	1	Asteraceae	Anaphalis	NA	atcacgttttccgaaaacaaacaaaggttcagaaagcgaaaatcaaaag	['Anaphalis souliei', 'Anaphalis lactea', 'Anaphalis aureopunctata', 'Anaphalis yunnanensis', 'Anaphalis bicolor', 'Anaphalis contorta', 'Anaphalis flavescens', 'Anaphalis margaritacea', 'Anaphalis gracilis']	Anaphalis	13786	6	6	1	19	5	1	0	2	9	2	7	40	0	0	0	1	26	0	13	19	1	7	1	1	0	0	3	0	0	1	1	25	1	16	3	0	0	1	0	1	13
15	1	Asteraceae	NA	NA	atcacgttttccgaaaacaaacaaaggttcagaaagcgaaaagaaaaaaaaa	['Artemisia hedinii', 'Tanacetum tatsienense']	Anthemideae	2534	0	17	2	9	12	0	2	0	9	0	0	5	33	0	0	6	7	8	0	0	104	15	0	0	0	30	1	0	0	0	0	0	85	18	0	0	39	0	0	0	1
16	1	Asteraceae	NA	NA	atcacgttttccgaaaacaaacaaaggttcagaaagcgaaaagaaaaaaaag	['Ajania myriantha', 'Artemisia vestita', 'Artemisia gmelinii', 'Artemisia waltonii']	Artemisiinae	709	0	2	0	0	0	0	0	1	0	0	0	17	0	0	0	0	0	0	0	0	1	0	0	0	0	0	0	0	25	0	0	0	0	1	0	0	0	0	0	24	0
17	1	Asteraceae	Aster	NA	atcacgttttccgaaaacaagcaaaggttcagaaagcgaaaatcaaaaag	['Aster smithianus', 'Aster albescens']	Aster	1788	1	0	2	6	0	19	1	2	4	13	0	6	1	1	1	1	2	0	0	2	4	20	0	1	6	1	2	0	0	1	4	2	2	1	5	0	0	3	3	0	2
18	1	Asteraceae	NA	NA	atcacgttttccgaaaacaagcaaaggttcagaaagcgaaaataaaaaag	['Aster farreri', 'Aster dolichopodus', 'Aster ageratoides', 'Aster albescens', 'Aster altaicus', 'Erigeron acris', 'Aster poliothamnus', 'Aster asteroides', 'Aster batangensis', 'Aster souliei', 'Aster brachytrichus', 'Aster crenatifolius', 'Aster diplostephioides', 'Erigeron breviscapus', 'Aster yunnanensis', 'Aster alpinus', 'Aster flaccidus', 'Aster handelii']	Astereae	26882	44	14	57	12	40	101	61	48	48	167	9	50	2	22	22	14	56	34	16	32	600	106	151	72	110	35	0	0	59	71	12	96	44	48	0	49	158	240	9	24	34
19	1	Asteraceae	NA	NA	atcacgttttccgaaaacaaacaaaggttcagaaagcgaaaagaaaaaaaa	['Artemisia roxburghiana', 'Chrysanthemum przewalskii', 'Artemisia desertorum', 'Artemisia parviflora', 'Artemisia nanschanica', 'Artemisia macrocephala', 'Ajania tibetica', 'Achillea wilsoniana', 'Carpesium scapiforme', 'Artemisia dracunculus', 'Artemisia annua', 'Artemisia dubia', 'Artemisia rutifolia', 'Artemisia japonica', 'Ajania khartensis', 'Artemisia scoparia']	Asteroideae	270113	4	16	45	23	16	1	0	9	33	22	5	1	3	25	0	10	1	13	0	14	43	17	52	0	37	5	51	1	32	2	7	1	7	1	12	1	1	230	0	37	32
20	1	Asteraceae	NA	NA	atcacgttttccgaaaacaaacaaagattcagaaagcgaaaatcaaaaag	['Aster taliangshanensis', 'Senecio scandens']	Asteroideae	7423	2	1	3	1	0	0	0	41	10	0	0	0	0	0	10	0	1	11	0	0	14	0	0	5	0	9	0	0	0	0	21	4	0	0	1	18	0	1	0	0	0
21	1	Asteraceae	NA	NA	atcacgttttccgaaagttcagaaagcgaaaataaaaaag	['Parasyncalathium souliei', 'Soroseris erysimoides', 'Stebbinsia umbrella']	Cichorieae	11694	0	0	0	0	0	13	0	0	0	0	5	0	0	0	0	3	0	10	3	0	0	0	0	0	0	0	0	0	3	0	0	0	0	0	0	0	0	0	0	0	0
22	1	Asteraceae	Cirsium	NA	atcacgttttccgaaaacaaaggttcagaaagcgaaaatcaaaaag	['Cirsium henryi', 'Cirsium shansiense']	Cirsium	67	0	0	5	0	0	0	0	0	0	45	0	0	0	0	0	0	0	0	0	0	0	0	0	0	0	0	0	0	0	0	0	0	0	0	0	0	0	0	0	0	0
23	1	Asteraceae	Cremanthodium	Cremanthodium campanulatum	atcacgttttccgaaaacaaacaaaggttcagaaagcgaaaataaaaaaaag	['Cremanthodium campanulatum']	Cremanthodium campanulatum	10	0	0	0	0	0	0	0	0	0	0	0	0	0	0	0	0	0	0	0	0	0	0	0	0	0	0	0	0	0	0	0	5	0	0	0	0	0	0	0	0	0
24	1	Asteraceae	NA	NA	atcacgttttccgaaaacaaacaaaggttcagaaagcgaaaataaaaag	['Anaphalis bicolor', 'Leontopodium dedekensii', 'Leontopodium franchetii', 'Leontopodium leontopodioides', 'Anaphalis nepalensis', 'Leontopodium nanum', 'Leontopodium ochroleucum', 'Leontopodium pusillum', 'Leontopodium sinense', 'Leontopodium souliei', 'Leontopodium stracheyi']	Gnaphalieae	149560	70	51	151	112	49	37	48	282	57	196	6	27	34	1	26	11	27	24	20	19	12	40	33	9	65	3	24	1	29	100	23	46	116	39	93	29	220	17	373	8	17
25	1	Asteraceae	Himalaiella	Himalaiella deltoidea	atcacgttttctgaaaacaaacaaaggttcagaaagcgaaaatcaaaaag	['Himalaiella deltoidea']	Himalaiella deltoidea	10602	0	0	0	0	0	0	1	1	0	1	0	2	6	0	1	0	19	1	0	0	183	0	1	1	1	0	0	0	0	0	0	2	0	0	0	0	2	0	2	0	4
26	1	Asteraceae	Saussurea	NA	atcacgttttccgaaaacaaacaaaggttcagaaagcgaaaatcaaaaag	['Saussurea sobarocephala', 'Saussurea semifasciata', 'Saussurea tangutica', 'Saussurea katochaete', 'Saussurea graminea', 'Saussurea laniceps', 'Saussurea longifolia', 'Saussurea pachyneura', 'Saussurea phaeantha', 'Saussurea chetchozensis', 'Saussurea wettsteiniana', 'Saussurea brunneopilosa', 'Saussurea leontodontoides', 'Saussurea leucoma', 'Saussurea obvallata', 'Saussurea erubescens', 'Saus…	Saussurea	763972	516	261	681	386	404	769	534	950	383	1001	93	867	85	63	312	402	622	228	414	239	1564	635	644	620	732	238	237	0	320	646	301	449	689	239	438	183	251	949	1337	235	358
27	1	Asteraceae	Saussurea	NA	atcacgttttccgaaaacaaacaaaggttcagaaagcgaaaatccaaaag	['Saussurea salicifolia', 'Saussurea amara', 'Saussurea parviflora', 'Saussurea pinnatidentata']	Saussurea	5503	0	10	0	0	3	0	56	82	0	23	0	21	0	0	11	26	15	0	39	23	151	36	190	64	131	17	0	0	0	50	16	0	0	0	2	0	0	20	76	135	37
28	1	Asteraceae	Saussurea	NA	atcacgttttccgaaaacaaacaaaggttccgaaagcgaaaatcaaaaag	['Saussurea hypsipeta', 'Saussurea medusa']	Saussurea	5057	0	0	0	0	0	1	0	0	0	0	0	0	0	0	0	0	0	0	0	1	0	1	0	0	0	0	0	0	0	0	0	0	0	0	0	0	0	0	0	0	1
29	1	Asteraceae	Senecio	NA	atcacgttttccgaaaacaaacaaaggttcagaaagcgaaaagaaaaaag	['Senecio densiserratus', 'Senecio dubitabilis']	Senecio	1652	1	0	0	0	0	1	0	0	1	0	0	0	0	0	0	0	2	1	0	0	0	2	0	0	1	0	0	0	0	0	0	0	0	1	0	0	1	0	0	0	0
30	1	Asteraceae	Senecio	Senecio graciliflorus	atcacgttttccgaaaacaaacaaaggttcagaaagcgaaaagaaaaaaag	['Senecio graciliflorus']	Senecio graciliflorus	1207	0	0	0	0	0	0	0	0	0	0	0	0	0	0	0	1	0	0	0	0	0	0	0	0	0	0	0	0	0	0	1	0	0	0	0	0	0	3	0	6	0
31	1	Asteraceae	Sinacalia	Sinacalia tangutica	atcacgttttccgaaaacaaacaaaggttcagaaagcgaaaaaaaaaaag	['Sinacalia tangutica']	Sinacalia tangutica	46	0	0	0	0	0	0	0	0	0	0	0	0	0	0	0	0	0	0	0	0	0	0	0	0	0	0	5	0	0	0	0	0	0	0	0	0	0	0	0	0	0
32	1	Asteraceae	NA	NA	atcacgttttccgaaaacaaacaaaagttcagaaagcgaaaataaaaaag	['Ligularia lamarum', 'Cremanthodium helianthus', 'Ligularia veitchiana']	Tussilagininae	2458	21	0	13	16	32	20	32	62	2	12	3	0	19	5	40	11	39	12	0	20	132	0	6	26	57	35	8	0	0	46	3	34	12	0	0	52	0	0	73	18	11
33	1	Asteraceae	Youngia	NA	atcgcgttttccgaaaacaaacaaaggttcagaaagcgaaaatcaaaaag	['Youngia paleacea', 'Youngia simulatrix']	Youngia	2119	0	1	0	1	0	2	1	3	0	0	0	0	0	0	0	0	2	2	1	0	3	2	0	2	0	0	1	0	1	0	1	1	66	1	0	0	0	0	5	0	0
34	1	Betulaceae	Betula	NA	atcctgttttccgaaaacaaataaaacaaatttaagggttcataaagtgagaataaaaaag	['Betula delavayi', 'Betula utilis', 'Betula platyphylla', 'Betula potaninii']	Betula	1041	7	0	16	5	22	9	1	0	0	18	0	0	21	0	0	4	0	0	0	0	0	5	26	0	36	0	0	0	21	15	0	8	0	5	29	26	28	62	0	32	12
35	1	Boraginaceae	Cynoglossum	Cynoglossum amabile	atccggttttccgaaaacaaacaaaagttgaaaaagaaaaaag	['Cynoglossum amabile']	Cynoglossum amabile	110	0	0	0	0	0	0	0	0	0	0	0	0	0	0	0	0	0	0	0	0	0	0	1	0	0	0	0	0	0	0	0	0	0	0	0	0	0	0	0	0	0
36	1	Boraginaceae	Microula	NA	atccggttttccgaaaacaaacaaaagttgaaaaagaaaaag	['Microula pseudotrichocarpa', 'Microula tibetica', 'Microula trichocarpa', 'Microula younghusbandii']	Microula	85292	38	5	98	30	0	0	0	0	31	22	3	11	0	0	0	0	0	2	0	0	72	3	1	0	0	0	0	0	0	0	0	1	0	9	0	0	0	1	0	0	1
37	1	Brassicaceae	Cardamine	Cardamine macrophylla	atccttgtttacgcgaacaaaacggagtttagaaagcgagaaaaaagg	['Cardamine macrophylla']	Cardamine macrophylla	112	0	0	0	0	32	0	0	0	3	0	0	31	0	0	0	0	0	0	0	0	0	0	0	46	0	0	0	0	0	0	0	0	0	0	0	0	0	0	0	0	0
38	1	Brassicaceae	Draba	Draba lanceolata	atcctggtttacgcgaacaaaccaaagtgtagaaagcgagaaagaagg	['Draba lanceolata']	Draba lanceolata	9413	0	0	0	0	0	0	0	0	0	0	0	0	0	0	0	0	0	0	0	0	0	0	0	0	0	0	0	0	0	0	0	0	0	0	0	0	0	0	0	0	0
39	1	Brassicaceae	Erysimum	Erysimum roseum	atccggttttagttttccgaaaacaaacagaggttcagaaagctaaaataaaaaag	['Erysimum roseum']	Erysimum roseum	839	16	11	33	28	32	22	41	124	29	21	16	74	14	0	82	55	99	104	0	37	0	0	0	0	0	0	0	0	0	0	0	0	0	0	0	0	0	0	0	0	0
40	1	Campanulaceae	Codonopsis	NA	atcccgttttctgaaaacaaacaaagtttcagaaagcgaaaataaaaaag	['Codonopsis bulleyana', 'Codonopsis canescens']	Codonopsis	169	0	0	0	3	0	0	0	0	0	0	0	0	0	0	0	0	0	0	0	0	123	0	0	0	0	0	0	0	0	40	0	0	0	0	0	0	0	0	0	0	0
41	1	Caprifoliaceae	NA	NA	atccggttttccgaaaacaaacaagggttcagaaagctaaaatcaaaaag	['Acanthocalyx nepalensis', 'Acanthocalyx alba', 'Nardostachys jatamansi']	Caprifoliaceae	264	0	0	0	0	0	0	0	17	0	0	0	0	0	0	0	0	0	0	65	0	0	1	0	58	0	0	0	0	0	0	0	0	0	0	29	0	0	0	0	8	2
42	1	Caprifoliaceae	NA	NA	atccagttttccgaaaacaaacaagggttcagaaagctaaaatcaaaaag	['Morina chinensis', 'Triplostegia grandiflora', 'Morina kokonorica']	Caprifoliaceae	21	0	0	0	0	0	0	0	1	0	0	0	0	0	0	0	0	0	0	0	0	0	0	0	0	0	0	0	0	0	0	0	0	0	0	0	0	0	0	0	0	0
43	1	Caprifoliaceae	Lonicera	NA	atccagttttacgaaaacaaag	['Lonicera cyanocarpa', 'Lonicera hispida']	Lonicera	6196	86	19	102	26	33	62	31	0	46	131	53	53	0	14	47	98	24	0	129	24	708	119	88	83	370	69	12	0	18	62	52	37	0	36	188	38	0	0	434	236	29
44	1	Caprifoliaceae	Lonicera	NA	atccagttttccgaaaacaagggtttagaaagcaaaaatcaaaaag	['Lonicera trichosantha', 'Lonicera rupicola', 'Lonicera lanceolata', 'Lonicera nervosa', 'Lonicera microphylla']	Lonicera	1676	45	16	31	24	50	20	20	32	34	235	4	32	19	0	31	11	2	0	0	0	0	17	0	0	30	0	0	0	15	51	14	0	1	0	22	0	24	101	69	11	2
45	1	Caprifoliaceae	Lonicera	NA	atccagttttccgaaaacaagggtttagaaaggaaaaatcaaaaag	['Lonicera tangutica', 'Lonicera angustifolia']	Lonicera	242	0	0	0	8	18	3	11	0	6	0	0	0	7	17	35	22	21	7	0	0	0	0	0	41	0	0	0	0	0	0	0	0	0	0	0	0	0	0	0	0	0
46	1	Caryophyllaceae	Arenaria	NA	ctccttttgtttcctttttgcaaaagcaaaaaaaaggattaagaaagcaagaataaaaaag	['Arenaria polytrichoides', 'Arenaria densissima']	Arenaria	66	0	0	0	0	0	0	0	0	0	0	0	0	0	0	0	0	0	0	0	0	0	0	0	0	0	0	0	0	0	0	0	0	0	0	0	0	0	0	0	0	0
47	1	Caryophyllaceae	NA	NA	ctccttttttcaaaagcaaaaaaaagtattaagaaagaaaaaaag	['Silene caespitella', 'Arenaria kansuensis', 'Silene gonosperma']	Caryophyllaceae	5782	0	2	0	0	0	0	0	0	0	0	0	0	0	0	0	0	0	0	0	0	0	0	0	0	0	0	0	0	0	0	0	0	0	0	0	0	0	0	0	0	0
48	1	Caryophyllaceae	NA	NA	ctccttaaatcgtctcctaaaaaaaaacggattcaaaaagcaagaataaaaaag	['Stellaria uda', 'Stellaria alsine', 'Stellaria infracta', 'Stellaria arenarioides', 'Arenaria melanandra', 'Stellaria decumbens', 'Stellaria graminea']	Caryophyllaceae	75	0	0	0	0	0	0	0	0	0	0	0	0	0	0	0	0	0	0	0	0	0	0	0	0	0	0	0	0	0	0	0	0	0	0	0	0	0	0	0	0	0
49	1	Caryophyllaceae	Cerastium	NA	ctccttaattgtctcctaaaaaaaacggattcaaaaagaataaaaaag	['Cerastium pusillum', 'Cerastium fontanum']	Cerastium	35	0	0	0	0	0	0	0	0	0	0	0	0	0	0	0	0	0	0	0	0	0	0	0	0	0	0	0	0	0	0	0	0	0	0	0	0	0	0	0	0	0
50	1	Celastraceae	Parnassia	Parnassia trinervis	atcctattttccaaaaacaaagaaaggttcagaaaccaagaataaaactaaaacgaggg	['Parnassia trinervis']	Parnassia trinervis	49	0	0	14	2	0	0	0	0	0	0	0	0	0	0	0	0	23	0	0	7	0	0	0	0	0	0	0	0	0	0	0	0	0	0	0	0	0	0	0	0	0
51	1	Circaeasteraceae	Circaeaster	Circaeaster agrestis	atcccattttcataaacgagaatatccaaag	['Circaeaster agrestis']	Circaeaster agrestis	23	0	0	0	11	0	0	0	0	0	0	0	0	0	0	0	0	0	0	0	0	0	0	0	0	0	0	0	0	0	0	0	0	0	0	0	0	0	0	0	0	0
52	1	Crassulaceae	Rhodiola	NA	atcttcttttccgaaaccaaacccaaatacaggggttcaaaaagcgcgaataaaaaag	['Rhodiola tangutica', 'Rhodiola quadrifida', 'Rhodiola bupleuroides', 'Rhodiola crenulata', 'Rhodiola dumulosa', 'Rhodiola fastigiata', 'Rhodiola himalensis']	Rhodiola	140612	17	12	60	72	143	353	131	126	39	184	15	83	41	16	72	124	119	69	25	47	87	17	20	74	0	11	0	1	0	0	0	17	0	0	0	0	0	0	61	0	0
53	1	Cupressaceae	Juniperus	NA	atccgatttctagagacaatagtttcctttccgagaacgg	['Juniperus pingii', 'Juniperus saltuaria', 'Juniperus formosana']	Juniperus	3738	16	0	63	50	56	8	0	80	33	211	4	27	6	0	10	0	50	19	84	6	0	0	0	0	0	0	0	0	0	0	0	0	0	3	197	1	0	0	102	2	9
54	1	Cyperaceae	Blysmus	Blysmus sinocompressus	atcttctttttgagaaaaagaaatatataaaatatttcttatttcagataagaaagaaataatatttcttatctaatattaaa	['Blysmus sinocompressus']	Blysmus sinocompressus	3448	4	4	5	1	8	1	0	1	0	20	0	0	3	1	1	2	0	0	0	3	0	0	0	5	0	6	0	0	0	0	0	4	0	0	0	0	0	0	1	13	2
55	1	Cyperaceae	Carex	NA	atcttctttttgagaaaaagaaatatataaaatatttcttatttcagataagaaataatattttttcttatctaatattaaa	['Carex coriophora', 'Carex atrofusca', 'Carex orbicularis']	Carex	14407	97	62	224	65	172	70	175	143	71	297	24	466	207	64	118	122	100	42	162	84	196	5	124	138	25	93	126	0	44	145	96	71	188	66	139	113	41	217	1715	183	26
56	1	Cyperaceae	Carex	NA	atcttttttttgagaaaatgaaatatataaaatcttatttattattttaaataaagataatatttattatctaatattcaa	['Carex enervis', 'Carex microglochin']	Carex	14	10	2	0	0	0	0	2	0	0	0	0	0	0	0	0	0	0	0	0	0	0	0	0	0	0	0	0	0	0	0	0	0	0	0	0	0	0	0	0	0	0
57	1	Cyperaceae	Carex	Carex alatauensis	atcttctttttgagaaaaagaaatatatgaaatatttcttatttcagataagaaataaaatatttcttatctataaa	['Carex alatauensis']	Carex alatauensis	8681	44	39	123	32	117	81	40	73	67	297	8	265	95	42	86	64	53	28	59	23	83	7	107	85	35	49	24	1	24	60	75	33	95	17	30	37	9	38	1295	40	28
58	1	Cyperaceae	Carex	Carex przewalskii	atcttctttttgagaaaaagaaatatatataatatttcttttttcagataagaaataatattttttcttatctaatattaaa	['Carex przewalskii']	Carex przewalskii	1131	0	3	7	0	4	0	11	7	2	6	0	11	6	0	1	2	1	1	1	0	15	0	0	19	3	4	9	0	0	12	1	0	0	0	2	4	0	0	0	11	0
59	1	Cyperaceae	Carex	Carex vidua	atcttctttttgagaaaaagaaatatataaaatatttcttatttcatataagaaatattttatttcttatctaatattaaa	['Carex vidua']	Carex vidua	5187	6	5	33	6	26	12	4	15	17	47	1	47	3	16	14	9	8	6	0	5	29	2	3	4	1	2	6	0	1	14	2	0	6	3	0	12	0	9	176	22	2
60	1	Elaeagnaceae	Hippophae	Hippophae rhamnoides	atccagttttctgattctgaaaacaaacaagggttcagaaagcaatacaaag	['Hippophae rhamnoides']	Hippophae rhamnoides	203	0	0	7	0	0	0	0	18	0	69	1	27	0	0	0	0	16	8	1	0	0	0	0	0	0	0	0	0	0	0	0	0	0	0	0	6	0	0	0	0	0
61	1	Elaeagnaceae	Hippophae	Hippophae tibetana	atccagttttctgattcttaaaacaaacaagggttcagaaagcaatactaaag	['Hippophae tibetana']	Hippophae tibetana	3879	0	7	22	4	67	24	0	16	14	14	0	48	0	2	12	0	0	8	0	28	0	0	0	51	29	10	0	0	18	0	0	0	0	0	1	46	0	0	0	0	11
62	1	Ericaceae	Rhododendron	NA	atccttttttcgcaaacaaacaaagattccgaaagctaaaaaaaag	['Rhododendron siderophyllum', 'Rhododendron yungningense', 'Rhododendron zheguense', 'Rhododendron racemosum', 'Rhododendron trichostomum', 'Rhododendron edgeworthii', 'Rhododendron russatum', 'Rhododendron rubiginosum', 'Rhododendron orthocladum', 'Rhododendron primuliflorum', 'Rhododendron impeditum', 'Rhododendron fastigiatum', 'Rhododendron concinnum', 'Rhododendron intricatum', 'Rhododendro…	Rhododendron	192108	2694	1634	5158	3084	4036	3882	3362	8461	2362	9077	974	11153	2181	2760	3794	3775	4608	2485	3483	3190	4512	1742	1885	1080	965	777	1271	0	619	2191	654	1071	1909	892	1178	1069	1906	3146	9075	2246	1935
63	1	Ericaceae	Rhododendron	NA	atccttctttcgcaaacaaacaaagattccgaaagctaaaaaaaag	['Rhododendron delavayi', 'Rhododendron calophytum', 'Rhododendron phaeochrysum']	Rhododendron	8026	49	43	173	102	106	302	177	159	150	428	24	310	93	103	156	146	106	137	156	184	123	123	368	228	303	142	115	0	65	338	75	94	213	109	27	189	43	22	10	5	155
64	1	Ericaceae	Rhododendron	NA	atccttctttcgcaaacaaacaaagattccaaaagctaaaaaaaaag	['Rhododendron uvariifolium', 'Rhododendron phaeochrysum', 'Rhododendron alutaceum', 'Rhododendron selense', 'Rhododendron beesianum', 'Rhododendron anthosphaerum', 'Rhododendron rex', 'Rhododendron clementinae', 'Rhododendron irroratum', 'Rhododendron sphaeroblastum', 'Rhododendron wardii', 'Rhododendron lukiangense', 'Rhododendron roxieanum']	Rhododendron	158	0	0	0	0	0	0	0	0	0	0	0	0	0	0	0	0	0	0	0	0	0	0	0	0	0	0	0	0	0	0	0	0	1	0	0	0	0	0	73	0	0
65	1	Ericaceae	Rhododendron	NA	atccttctttcgcaaacaaacaaagattccaaaagctaaaaaaaag	['Rhododendron pachytrichum', 'Rhododendron aganniphum', 'Rhododendron strigillosum', 'Rhododendron decorum', 'Rhododendron vernicosum', 'Rhododendron sikangense', 'Rhododendron maculiferum', 'Rhododendron sphaeroblastum', 'Rhododendron fulvum', 'Rhododendron wiltonii', 'Rhododendron traillianum']	Rhododendron	66	0	0	0	0	0	10	0	0	0	0	0	0	1	0	0	0	0	0	1	0	0	0	0	0	0	0	0	0	0	0	0	1	24	0	0	0	0	0	10	0	0
66	1	Euphorbiaceae	Euphorbia	Euphorbia jolkinii	atcctgttttccgaaaacaaaaataagtttcataaagacagaaaaaaag	['Euphorbia jolkinii']	Euphorbia jolkinii	923	35	10	80	31	0	43	31	33	20	59	5	3	0	0	14	1	32	5	0	1	20	9	0	0	22	0	0	0	14	0	11	0	0	0	0	14	23	0	0	0	8
67	1	Euphorbiaceae	Euphorbia	NA	atcctgttttccgaaaacaaaaaagtttcataaagacagaaaaaaaag	['Euphorbia stracheyi', 'Euphorbia wallichii']	Euphorbia sect. Holophyllum	116	0	0	26	0	0	0	0	0	0	0	0	0	0	0	0	0	0	8	0	0	0	0	0	0	0	0	0	0	0	0	31	0	0	0	0	0	0	0	0	0	0
68	1	Fabaceae	Astragalus	NA	atcctgctttccgaaaacaaaaaaataaaagttcagaaagttaaaatgaaacaaaaaag	['Astragalus peterae', 'Astragalus dumetorum']	Astragalus	82	4	0	0	0	0	0	0	0	0	0	0	0	0	0	0	0	0	0	0	0	0	0	0	0	0	0	0	0	0	0	0	0	0	0	0	0	0	0	0	0	0
69	1	Fabaceae	Astragalus	Astragalus polycladus	atcctgctttccgaaaacaaaaaag	['Astragalus polycladus']	Astragalus polycladus	29	0	0	0	0	0	0	0	0	0	0	0	0	0	0	0	0	0	0	29	0	0	0	0	0	0	0	0	0	0	0	0	0	0	0	0	0	0	0	0	0	0
70	1	Fabaceae	Caragana	NA	atcctgctttccgaaaacaaacaaataaaagttcagaaagtgaaaatcaaaaaag	['Caragana opulens', 'Caragana versicolor', 'Caragana roborovskyi', 'Caragana jubata', 'Caragana changduensis', 'Caragana chinghaiensis', 'Caragana gerardiana', 'Caragana erinacea']	Caragana	1969	0	0	0	2	0	0	0	0	0	0	0	0	0	0	0	0	0	0	0	0	0	0	0	0	0	0	0	0	0	0	0	0	0	0	0	0	0	0	0	0	0
71	1	Fabaceae	NA	NA	atcctgctttccgaaaacaaaaaaataaaagttcagaaagttaaaattaaacaaataaag	['Oxytropis ochrocephala', 'Oxytropis deflexa', 'Oxytropis kansuensis', 'Oxytropis merkensis', 'Oxytropis densa', 'Astragalus skythropos']	Galegeae	30186	9	2	9	2	0	0	0	27	0	0	0	9	0	2	0	0	0	0	0	0	0	0	0	0	0	0	0	0	0	0	0	0	0	0	0	0	0	0	0	1	0
72	1	Fabaceae	NA	NA	atcctgctttccgaaaacaaaaaaataaaagttcagaaagttaaaattaaacaaaaaag	['Oxytropis glabra', 'Astragalus ernestii', 'Oxytropis melanocalyx', 'Astragalus sungpanensis', 'Astragalus mongholicus', 'Astragalus pullus']	Galegeae	6133	0	0	0	0	10	0	0	0	0	10	0	0	0	0	0	0	0	0	0	0	0	0	0	0	0	0	0	0	0	0	0	0	0	0	0	0	0	0	0	40	0
73	1	Fabaceae	Hedysarum	NA	atcctgctttccgaaaacaaacaaataaaagttcagcaaagtgaaaataaaaaaag	['Hedysarum citrinum', 'Hedysarum ussuriense', 'Hedysarum sikkimense']	Hedysarum	7716	156	36	141	117	73	107	56	124	64	232	24	126	31	22	43	130	201	55	40	51	160	24	61	61	100	26	71	0	16	57	54	51	0	46	42	44	107	21	933	56	60
74	1	Fabaceae	Oxytropis	NA	atcctgctttccgaaaacaaaaaaataaaagttcagaaagttaaaatgaaacaaataaag	['Oxytropis merkensis', 'Oxytropis microphylla']	Oxytropis	153	0	0	0	0	0	0	0	0	0	0	0	0	0	0	0	0	0	0	0	0	0	0	0	0	0	0	0	0	0	0	0	0	0	0	0	0	0	0	0	0	0
75	1	Fabaceae	Thermopsis	Thermopsis smithiana	atcctgtttttcgcgaaaacaaagaaaagttcataaagcgagcataaagtgagaataaaaag	['Thermopsis smithiana']	Thermopsis smithiana	17	0	0	0	0	0	0	0	0	17	0	0	0	0	0	0	0	0	0	0	0	0	0	0	0	0	0	0	0	0	0	0	0	0	0	0	0	0	0	0	0	0
76	1	Fagaceae	Quercus	NA	atcctattttacgaaaacaaataagggttcagaagaaagcgagaataaaaaaag	['Quercus aquifolioides', 'Quercus pannosa', 'Quercus pseudosemecarpifolia', 'Quercus rehderiana', 'Quercus guajavifolia']	Quercus	302	0	2	25	26	0	0	0	0	1	24	2	0	0	0	20	0	0	0	10	0	0	0	0	0	0	0	1	0	0	0	10	3	0	0	0	0	0	0	97	0	0
77	1	Gentianaceae	Gentiana	NA	atcctatttttcgaaaaagcaaaaagaaaggcttagaaagaaataaag	['Gentiana lhassica', 'Gentiana macrophylla', 'Gentiana officinalis', 'Gentiana straminea', 'Gentiana siphonantha', 'Gentiana crassicaulis', 'Gentiana dahurica']	Gentiana	1456	0	0	0	0	0	0	0	0	0	0	0	0	0	0	0	0	0	0	0	0	0	0	0	0	0	0	0	0	0	0	0	0	0	0	0	0	0	0	0	0	0
78	1	Gentianaceae	Gentiana	NA	atcctatttttcgaaaaagcaaaaagaaagacttagaaagaaataaag	['Gentiana delavayi', 'Gentiana stipitata', 'Gentiana sino-ornata', 'Gentiana veitchiorum', 'Gentiana szechenyi']	Gentiana	404	0	0	0	4	0	0	0	0	0	0	0	0	0	0	0	0	0	10	0	0	0	0	0	0	0	0	0	0	0	0	0	0	30	0	0	0	0	0	0	0	1
79	1	Gentianaceae	Gentiana	NA	atcctatttttcgaaaaagtaaaggcttagaaagaaataaag	['Gentiana alsinoides', 'Gentiana hexaphylla', 'Gentiana tetraphylla', 'Gentiana arethusae', 'Gentiana futtereri']	Gentiana	458	0	0	2	14	11	0	0	111	2	54	1	27	10	2	5	0	15	15	0	0	0	0	0	0	7	0	0	0	0	0	0	4	0	0	0	0	0	0	0	0	0
80	1	Gentianaceae	Gentiana	Gentiana algida	atcctatattttcaaaaaagcaaaaaggaaaggcttagtaaagaaataaag	['Gentiana algida']	Gentiana algida	1954	0	0	0	0	0	0	0	8	0	0	0	0	0	0	0	0	0	0	0	0	86	0	0	0	0	0	0	0	7	0	0	0	0	0	0	0	0	0	0	0	0
81	1	Gentianaceae	Swertia	NA	atcctatttttcaaaaaagcaaaaagaaaagaacagctcagaaaaaaaag	['Swertia przewalskii', 'Swertia wolfgangiana', 'Swertia bifolia']	Swertia	16	0	0	0	0	0	0	0	0	0	0	0	0	0	8	0	0	0	5	0	0	0	0	0	0	0	0	0	0	0	0	0	3	0	0	0	0	0	0	0	0	0
82	1	Gentianaceae	Swertia	Swertia calycina	atcctatttttcaaaaaagcaaaaagaaaagaacggctcagaaaaaaag	['Swertia calycina']	Swertia calycina	867	0	0	0	7	0	16	59	0	6	0	5	48	5	15	22	0	23	2	0	0	0	6	34	0	0	22	0	0	7	4	18	0	0	0	21	0	26	27	249	11	4
83	1	Grossulariaceae	Ribes	NA	atcctgctttccgaaaacaaacaaaacacaagggttcagaaagagagaatcaaataaaaaag	['Ribes longiracemosum', 'Ribes glaciale', 'Ribes vilmorinii', 'Ribes humile', 'Ribes orientale', 'Ribes himalense', 'Ribes tenue']	Ribes	965	14	0	17	1	21	15	20	0	16	0	0	56	0	0	0	0	1	1	0	0	0	13	51	0	28	10	0	0	2	13	3	3	0	7	0	0	0	0	146	17	7
84	1	Grossulariaceae	Ribes	NA	atcctgctttccgaaaacaaacaaaacacaagggttcagaaagagaaataaaaaag	['Ribes longiracemosum', 'Ribes takare']	Ribes	79	0	0	0	0	0	0	0	0	0	0	0	0	0	0	0	0	0	0	0	0	0	0	0	0	0	0	0	0	0	0	0	4	0	0	0	0	0	0	0	0	0
85	1	Grossulariaceae	Ribes	Ribes stenocarpum	atcctgctttcctaaaacaaacaaaacacaagggttcagaaagagagaatcaaataaataaag	['Ribes stenocarpum']	Ribes stenocarpum	13	0	0	0	0	0	0	0	0	0	0	0	0	0	0	0	0	0	0	0	0	0	0	0	0	0	0	0	0	0	0	0	0	0	0	0	0	0	0	0	0	0
86	1	Juglandaceae	Pterocarya	Pterocarya macroptera	atcctgttttctaaaaacaaataagggttcataaagcgagaatcaaaaag	['Pterocarya macroptera']	Pterocarya macroptera	38	0	0	0	0	0	0	0	0	0	0	0	0	14	0	0	0	0	0	0	0	0	0	0	0	0	0	0	0	0	0	0	24	0	0	0	0	0	0	0	0	0
87	1	Lamiaceae	Ajuga	NA	atcctgttttctcaaaacaaaggttcaaaaaacgaaaaaagg	['Ajuga forrestii', 'Ajuga lupulina']	Ajuga	215	1	12	31	10	0	0	0	0	0	0	0	19	40	0	0	0	0	9	16	0	30	0	0	0	0	0	0	0	0	0	0	0	0	0	0	0	0	0	0	0	0
88	1	Lamiaceae	Dracocephalum	NA	atcctgttttctcaaaacaaaggttcaaaaaacgacaaaaag	['Dracocephalum heterophyllum', 'Dracocephalum rupestre']	Dracocephalum	1772	0	0	0	0	0	0	0	0	0	0	0	0	0	0	0	0	0	0	0	0	0	0	0	0	0	0	0	0	0	0	0	0	0	0	0	0	0	0	0	0	0
89	1	Lamiaceae	Elsholtzia	NA	atcctgttttctcaaaaccaaaacaaaggttcaaaaaacgaaaaaaag	['Elsholtzia fruticosa', 'Elsholtzia ciliata']	Elsholtzia	234	0	0	0	0	0	0	0	35	12	59	0	0	0	0	0	0	0	0	0	0	0	0	57	32	0	0	0	0	0	0	0	0	0	0	0	0	0	0	0	0	0
90	1	Lamiaceae	Elsholtzia	Elsholtzia densa	atcctattttctcaaaacaaaggttcaaaaaacgaaaaaaggg	['Elsholtzia densa']	Elsholtzia densa	100	0	0	46	0	0	0	0	0	0	0	0	0	0	0	0	0	50	3	0	0	0	0	0	0	0	0	0	0	0	0	0	0	0	0	0	0	0	0	0	0	0
91	1	Lamiaceae	Isodon	NA	atcctgttttctcaaaaaaaggttcaaaaaacgaaaaaaaag	['Isodon pharicus', 'Isodon megathyrsus']	Isodon	756	0	0	0	0	0	0	0	72	0	0	0	0	0	0	0	0	16	7	0	0	0	0	0	0	0	0	0	0	0	0	0	0	0	9	0	0	0	0	0	15	0
92	1	Lamiaceae	Isodon	NA	atcctgttttctcaaaaaaag	['Isodon flabelliformis', 'Isodon yuennanensis']	Isodon	165	3	2	1	0	0	2	2	2	0	0	0	0	0	0	5	0	0	0	3	3	61	12	3	5	5	2	4	0	3	1	0	1	0	1	0	0	0	0	6	0	0
93	1	Lamiaceae	NA	NA	atcctgttttctcaaaacaaag	['Origanum vulgare', 'Nepeta laevigata', 'Nepeta stewartiana']	Mentheae	2639	0	0	0	0	0	0	0	0	0	0	0	0	0	0	0	0	0	0	0	0	1	4	0	0	0	0	0	0	0	0	0	0	0	0	0	0	0	0	0	0	0
94	1	Lamiaceae	Salvia	NA	atcctgttttctcaaaaaaaag	['Salvia castanea', 'Salvia evansiana', 'Salvia cyclostegia', 'Salvia przewalskii', 'Salvia flava', 'Salvia brachyloma', 'Salvia cynica', 'Salvia prattii', 'Salvia maximowicziana']	Salvia incertae sedis	3072	44	15	70	46	0	12	59	162	38	0	20	18	0	0	49	34	10	0	37	14	870	267	127	146	131	90	101	0	25	12	0	15	0	39	0	1	0	10	115	0	3
95	1	Oleaceae	Syringa	NA	atcctgttttcccaaaacaaaggttcagaaagaaaaaag	['Syringa pubescens', 'Syringa yunnanensis']	Syringa	53	0	0	0	0	0	0	0	0	0	0	0	0	0	0	0	0	0	0	0	0	0	0	0	0	0	0	0	0	0	0	0	0	0	0	0	0	0	0	0	0	5
96	1	Onagraceae	Chamaenerion	Chamaenerion angustifolium	atcctattttacgaaaaccaacaccggggggttagaaagcgataaaaaaaaaag	['Chamaenerion angustifolium']	Chamaenerion angustifolium	83	0	0	0	0	0	0	0	0	0	0	0	0	0	0	0	4	0	0	25	3	0	0	0	0	0	0	0	0	0	0	0	1	18	0	0	0	0	0	0	10	0
97	1	Onagraceae	Epilobium	NA	atcctattttacgaaaaccagcaccgggggtttagaaagcgatcaaaaaaaag	['Epilobium sikkimense', 'Epilobium palustre', 'Epilobium cylindricum']	Epilobium	241	11	0	0	0	0	0	0	0	0	0	0	0	0	0	0	0	0	0	0	0	0	0	0	0	0	0	0	0	0	0	0	0	0	0	0	0	0	0	0	0	13
98	1	Orobanchaceae	Pedicularis	NA	atcttcttttttttttcaaaacaaaggttcagaaaacgaaaaaaag	['Pedicularis gracilis', 'Pedicularis ingens', 'Pedicularis lophotricha', 'Pedicularis rhodotricha', 'Pedicularis roylei', 'Pedicularis brevilabris']	Pedicularis	6880	40	4	26	25	62	75	27	157	14	136	11	92	18	40	60	76	60	9	162	49	121	9	183	167	89	29	41	0	15	50	20	23	183	32	0	0	23	0	4	5	25
99	1	Orobanchaceae	Pedicularis	NA	atcttctttttttttcaaaacaaaggttcagaaaacgaaaaaaag	['Pedicularis szetschuanica', 'Pedicularis trichoglossa', 'Pedicularis alopecuros', 'Pedicularis plicata', 'Pedicularis rudis', 'Pedicularis axillaris', 'Pedicularis semitorta']	Pedicularis	5739	17	3	18	10	21	45	19	46	2	39	4	26	3	7	39	53	20	12	63	12	41	4	44	53	30	15	8	0	19	45	3	4	46	8	0	0	26	9	96	13	16
100	1	Orobanchaceae	Pedicularis	NA	atcttctttttttttcaaaacaaaggttcagaaaacgaaaaaagg	['Pedicularis kansuensis', 'Pedicularis plicata']	Pedicularis	2253	0	5	0	0	0	26	0	30	0	74	0	0	0	0	8	14	22	20	0	0	40	9	0	0	0	18	1	0	0	0	0	0	0	0	0	0	0	0	3	0	0
101	1	Orobanchaceae	Pedicularis	NA	atcttctttttttcttttcaaaacaaaggttcagaaaacaaaaaaag	['Pedicularis cristatella', 'Pedicularis cheilanthifolia']	Pedicularis	1674	1	0	3	0	0	0	0	3	1	0	0	0	0	0	0	0	0	0	0	0	2	0	0	0	0	0	0	0	0	0	0	0	0	0	0	0	0	0	0	0	1
102	1	Orobanchaceae	Pedicularis	NA	atcttctttttttttttcaaaacaaaggttcagaaaacgaaaaaaag	['Pedicularis lutescens', 'Pedicularis scolopax']	Pedicularis	1497	15	15	19	16	87	112	36	105	16	85	12	47	26	13	41	41	13	12	18	33	86	25	10	25	2	1	2	0	0	3	0	0	5	1	0	0	0	0	0	2	17
103	1	Orobanchaceae	Pedicularis	NA	atcttcttttttgttttcaaaacaaaggttcagaaaacgaaaaaaag	['Pedicularis lyrata', 'Pedicularis salviiflora', 'Pedicularis cymbalaria', 'Pedicularis polyodonta', 'Pedicularis deltoidea']	Pedicularis	68	0	0	0	0	0	0	0	0	0	0	0	0	0	0	0	0	0	0	0	0	0	0	0	0	0	0	68	0	0	0	0	0	0	0	0	0	0	0	0	0	0
104	1	Orobanchaceae	Pedicularis	NA	atcttctttttttgttttcaaaaacaaaggttcagaaaaataaaaaaaa	['Pedicularis cranolopha', 'Pedicularis longiflora']	Pedicularis	22	0	0	0	0	0	11	0	0	0	11	0	0	0	0	0	0	0	0	0	0	0	0	0	0	0	0	0	0	0	0	0	0	0	0	0	0	0	0	0	0	0
105	1	Orobanchaceae	Pedicularis	Pedicularis alaschanica	atcttctttttttcttttcaaaacaaaggttcagaaaacaaaaaaaag	['Pedicularis alaschanica']	Pedicularis alaschanica	33963	54	13	19	1	3	15	1	59	9	6	0	0	0	0	22	1	0	4	0	0	74	4	0	0	0	0	0	0	0	0	0	0	0	0	1	0	0	0	0	0	9
106	1	Orobanchaceae	Pedicularis	Pedicularis lasiophrys	atcttctttttttttttcaaaacaagggttcagaaaacgaaaaaaag	['Pedicularis lasiophrys']	Pedicularis lasiophrys	380	0	0	0	0	0	0	0	12	0	0	0	0	0	0	0	0	0	0	0	0	0	0	0	0	0	0	0	0	0	0	0	0	0	1	0	0	0	0	0	0	0
107	1	Orobanchaceae	Pedicularis	Pedicularis lineata	atcttcttttttttcaaaacaaaggttcagaaaacgaaaaaaag	['Pedicularis lineata']	Pedicularis lineata	544	1	0	0	1	3	2	4	3	0	1	0	2	0	0	2	0	3	0	4	0	6	0	4	4	1	0	0	0	0	5	0	0	4	0	0	0	4	0	5	2	0
108	1	Orobanchaceae	Pedicularis	Pedicularis metaszetschuanica	atcttctttttttgttttcagttcagaaaaagaaaaaag	['Pedicularis metaszetschuanica']	Pedicularis metaszetschuanica	49142	433	134	433	284	389	247	208	275	305	537	54	329	73	75	447	272	342	120	240	188	193	113	295	52	214	129	148	0	91	398	99	47	507	103	305	59	242	375	1868	204	63
109	1	Orobanchaceae	Pedicularis	Pedicularis oederi	atcttcttttttttttcaaaacaagggttcagaaaacgaaaaaag	['Pedicularis oederi']	Pedicularis oederi	69601	37	1	41	16	79	44	51	24	39	87	3	85	11	61	46	48	89	38	0	6	24	29	1	36	30	21	0	0	1	3	9	1	58	18	4	8	40	0	110	13	13
110	1	Orobanchaceae	Pedicularis	Pedicularis siphonantha	atcttcttttttttgttttcaaaaacaaaggttcaaaaaag	['Pedicularis siphonantha']	Pedicularis siphonantha	264	54	14	22	14	0	0	0	0	3	0	0	0	0	0	0	0	0	0	0	0	0	0	86	61	0	0	0	0	0	0	0	0	0	0	0	0	0	0	0	0	0
111	1	Papaveraceae	Corydalis	NA	atcctgttttcagaaaaaaaggggggttccgaaaacaagaatccaaaaag	['Corydalis hamata', 'Corydalis curviflora']	Corydalis	6801	27	26	30	37	30	20	51	176	23	29	1	87	35	16	12	18	25	9	25	24	48	12	0	0	0	11	27	0	22	0	0	0	0	0	0	10	0	0	0	8	0
112	1	Papaveraceae	Meconopsis	NA	atcctgttttcagaaaacaaattaagggatttctgaaagcgagaataaaaaaag	['Meconopsis wilsonii', 'Meconopsis integrifolia']	Meconopsis	1296	0	4	5	0	0	0	0	0	6	5	1	19	0	0	9	0	0	0	0	11	0	0	0	0	0	0	0	0	0	0	0	0	0	0	0	0	0	0	0	0	0
113	1	Papaveraceae	Meconopsis	NA	atcctgttttcataaaacaaattcagggatttctgaaagcgagaataaaaaaag	['Meconopsis horridula', 'Meconopsis quintuplinervia']	Meconopsis	53915	0	2	0	0	0	0	0	0	0	0	0	0	0	0	0	0	0	0	0	0	0	0	0	0	0	0	0	0	0	0	0	0	0	0	0	0	0	0	0	0	0
114	1	Phrymaceae	Lancea	Lancea hirsuta	atcctgttttctcaaaacaaaggttcagaaaacgaaaaaaaaaaaag	['Lancea hirsuta']	Lancea hirsuta	50	9	5	6	1	0	1	0	0	0	0	0	0	0	0	3	0	0	0	0	0	13	1	0	3	0	0	0	0	0	0	0	0	8	0	0	0	0	0	0	0	0
115	1	Phrymaceae	Lancea	Lancea tibetica	atcctgttttctcaaaacaaaggttcagaaaacgaaaaaaaaaaag	['Lancea tibetica']	Lancea tibetica	139	12	3	7	3	3	1	0	1	1	11	0	0	0	0	1	0	0	0	0	0	24	5	6	3	5	3	0	0	0	0	0	0	14	0	3	0	0	0	5	2	1
116	1	Pinaceae	Abies	NA	atccggttcatagagaaaagggtttctctccttctcctaaggaaagg	['Abies forrestii', 'Abies squamata', 'Abies georgei']	Abies	196	0	0	6	4	0	0	72	110	0	0	2	0	0	0	0	0	0	0	0	0	0	0	0	0	0	0	0	0	0	0	0	0	0	0	0	0	0	0	0	0	2
117	1	Pinaceae	Picea	NA	atccggttcatggagacaatagtttcttcttttattctcctaagataggaaggg	['Picea crassifolia', 'Picea likiangensis', 'Picea purpurea']	Picea	9778	59	31	101	77	146	330	97	265	39	213	69	173	78	17	154	105	213	103	144	91	546	79	352	282	121	55	51	0	157	140	307	116	194	247	80	156	832	192	603	81	60
118	1	Pinaceae	Pinus	Pinus yunnanensis	atccggttcatgaagacaatgtttcttctcctaagataggaaggg	['Pinus yunnanensis']	Pinus yunnanensis	6245	34	45	0	0	0	0	0	0	0	0	0	0	0	0	0	0	0	0	0	0	0	0	0	0	0	0	0	0	0	0	0	0	0	0	0	0	0	0	0	0	0
119	1	Plantaginaceae	Lagotis	NA	atcccgtcttctaaaaacaaaggttcagaaagcgaaagg	['Lagotis brevituba', 'Lagotis brachystachya']	Lagotis	491	0	3	0	0	0	0	0	0	0	0	1	0	0	0	25	0	0	20	0	0	0	0	0	0	0	0	0	0	0	0	0	0	0	0	0	16	0	0	0	0	0
120	1	Plantaginaceae	Plantago	NA	atcctgtcttctcaaaataaaggttcataaagcgaaaaggg	['Plantago depressa', 'Plantago asiatica']	Plantago	1676	0	0	6	17	0	4	349	1300	0	0	0	0	0	0	0	0	0	0	0	0	0	0	0	0	0	0	0	0	0	0	0	0	0	0	0	0	0	0	0	0	0
121	1	Plantaginaceae	Veronica	NA	atcctgtcttctaaaaacaaaggttcaggaagtgaaaaaggg	['Veronica eriogyne', 'Veronica ciliata']	Veronica subgen. Stenocarpon	5177	0	9	1	0	0	0	0	0	0	9	4	0	0	0	0	0	0	0	0	0	0	0	0	0	0	0	13	0	0	0	0	5	0	0	0	0	0	0	0	0	0
122	1	Plumbaginaceae	Ceratostigma	Ceratostigma willmottianum	ctcctgcttcccaaaagcgagaaaaaaag	['Ceratostigma willmottianum']	Ceratostigma willmottianum	147	0	0	0	1	0	0	0	0	0	0	0	0	0	0	0	0	0	0	0	0	0	0	0	0	0	0	0	0	51	77	0	0	0	0	0	0	0	0	0	0	0
123	1	Poaceae	Agrostis	Agrostis hugoniana	atccgtgttttgagaaaacaaaggggttctcgaatcgaactataatacaaaggaaaag	['Agrostis hugoniana']	Agrostis hugoniana	21	0	0	0	0	0	0	0	0	0	0	0	0	0	0	0	0	0	0	0	0	0	0	0	0	0	0	0	0	0	0	0	0	0	0	0	0	0	0	0	0	0
124	1	Poaceae	Deyeuxia	Deyeuxia flaccida	atccgtgttttgagaaaacaagtggttctcgaactagag	['Deyeuxia flaccida']	Deyeuxia flaccida	11	0	0	0	0	6	0	0	0	0	0	0	0	0	0	0	0	0	0	0	0	0	0	0	0	0	0	0	0	0	0	0	0	0	0	0	0	0	0	0	0	0
125	1	Poaceae	Elymus	NA	atccgtgttttgagaaaacaaggggttctcgaactagaatacaaaggaaaag	['Elymus brevipes', 'Elymus antiquus']	Elymus	9114	0	0	0	0	0	0	0	0	0	0	0	0	0	0	0	0	0	0	1	0	0	0	0	0	0	0	0	0	0	0	0	0	0	0	0	0	0	0	0	0	0
126	1	Poaceae	Festuca	NA	atccgtgttttgagaaaacaaggaggttctcgaactagaatacaaaggaaaag	['Festuca rubra', 'Festuca nitidula', 'Festuca sinensis']	Festuca	4073	8	3	0	11	15	33	40	0	11	19	4	0	10	0	19	0	0	3	0	6	0	0	0	0	0	21	0	0	8	1	0	9	0	0	0	0	0	21	0	0	13
127	1	Poaceae	Koeleria	NA	atccgtgttttgagaaaaccaggaggttctcgaactagaatacaaaggaaaag	['Koeleria macrantha', 'Koeleria litvinowii']	Koeleria	54	0	0	12	0	0	0	0	7	0	0	0	0	0	0	0	0	0	0	0	0	0	0	0	0	0	0	0	0	0	0	0	0	0	0	0	0	0	0	0	0	0
128	1	Poaceae	NA	NA	atccgtgttttgagaaaacaaaggggttctcgaatcgaactagaatacaaaggaaaag	['Polypogon monspeliensis', 'Calamagrostis emodensis', 'Polypogon fugax', 'Calamagrostis macrolepis', 'Poa alpina']	Poeae	634	0	0	0	0	0	0	0	40	0	0	0	0	0	0	0	0	0	0	0	0	96	0	0	0	0	0	0	0	0	0	0	0	0	0	0	0	0	0	0	0	6
129	1	Poaceae	NA	NA	atccatgttttgagaaaacaagggggttctcgaactagaatgcaaaggaaaag	['Poa pratensis', 'Deschampsia cespitosa']	Poeae Chloroplast Group 2 (Poeae type)	452	5	0	0	9	10	27	0	31	8	52	2	10	0	0	14	0	0	22	0	4	0	0	0	0	0	6	0	0	0	0	0	0	0	20	0	0	0	0	0	0	3
130	1	Poaceae	NA	NA	atccgtgttttgagaaaacaagggggttctcgaactagaatacaaaggaaaag	['Poa araratica', 'Poa attenuata', 'Poa pratensis', 'Poa polycolea', 'Arctopoa tibetica']	Poinae	2666	3	0	11	5	9	10	0	0	0	0	0	32	0	0	0	0	0	0	0	0	83	5	0	0	54	5	0	0	0	0	0	0	0	0	0	0	0	0	0	0	0
131	1	Poaceae	NA	NA	atccgtgttttgagaaaacaagcggttctcgaactagag	['Stipa roborowskyi', 'Ptilagrostis dichotoma', 'Stipa aliena', 'Stipa penicillata', 'Stipa capillacea', 'Deyeuxia scabrescens', 'Stipa regeliana']	Pooideae	5175	0	6	0	0	0	0	0	0	0	0	4	0	0	0	0	0	0	26	0	0	0	0	0	1	65	0	9	0	0	0	0	4	0	0	0	0	0	0	0	0	0
132	1	Polygonaceae	Bistorta	NA	ctcctgctttccaaaaaggaagaataaaaaag	['Bistorta sinomontana', 'Bistorta vivipara', 'Bistorta macrophylla', 'Bistorta paleacea']	Bistorta	226704	770	780	1376	951	986	1179	550	2509	799	2704	195	1550	275	257	774	635	895	543	648	739	1525	818	1156	402	952	440	807	1	369	923	382	813	856	290	741	436	785	1287	4116	650	380
133	1	Polygonaceae	Knorringia	Knorringia sibirica	ctccttcttttcaaaaggaaaaataaaaaaag	['Knorringia sibirica']	Knorringia sibirica	211	57	16	17	15	0	0	32	0	0	0	0	0	0	9	7	0	0	0	0	0	0	10	0	0	0	0	16	0	0	0	0	0	0	0	0	0	0	0	0	0	0
134	1	Polygonaceae	Koenigia	NA	ctcctgctttccaaaaataagcataaaaaagg	['Koenigia polystachya', 'Koenigia fertilis', 'Koenigia hookeri']	Koenigia	18462	128	147	398	203	377	432	640	1003	219	520	69	651	180	146	282	392	467	288	266	195	576	68	283	158	79	34	167	0	7	164	109	87	85	68	84	65	141	247	755	190	72
135	1	Polygonaceae	Koenigia	Koenigia forrestii	ctcctgctttccaaaagtaagaataaaaaacg	['Koenigia forrestii']	Koenigia forrestii	8585	33	23	43	47	38	2	83	96	36	99	0	38	50	0	34	6	4	14	0	0	25	1	0	0	37	9	0	0	0	0	0	14	0	0	0	0	26	0	1	0	0
136	1	Polygonaceae	Rheum	NA	ctccttctttccaaaaggaagaataaaaaag	['Rheum likiangense', 'Rheum przewalskyi', 'Rheum pumilum', 'Rheum reticulatum', 'Rheum acuminatum', 'Rheum delavayi']	Rheum	169446	105	120	212	172	138	176	202	274	100	362	34	254	75	22	115	57	199	96	74	129	242	74	101	67	44	36	58	0	56	98	29	55	80	7	0	68	106	138	83	62	45
137	1	Polygonaceae	Rheum	NA	ctccttctttaaaaaaggaagaataaaaaag	['Rheum tanguticum', 'Rheum officinale', 'Rheum palmatum']	Rheum	732	1	12	15	6	13	28	8	61	13	61	1	37	0	0	1	1	19	4	0	23	0	0	57	25	4	0	44	0	0	0	0	0	0	0	0	0	0	0	0	0	16
138	1	Polygonaceae	Rheum	Rheum alexandrae	ctccttctttaaaaaag	['Rheum alexandrae']	Rheum alexandrae	42548	1174	795	2532	2018	1823	2116	1730	5705	915	3425	543	4604	882	1119	2858	2348	2967	1851	1010	749	0	0	290	79	95	0	0	0	0	1	1	0	73	0	0	0	0	0	0	16	0
139	1	Polygonaceae	Rumex	NA	ctcctcctttccaaaaggaagaataaaaaag	['Rumex longifolius', 'Rumex acetosella', 'Rumex patientia', 'Rumex aquaticus', 'Rumex acetosa', 'Rumex japonicus', 'Rumex nepalensis']	Rumex	371	23	0	0	11	1	0	0	72	0	0	2	0	0	0	5	0	0	0	0	1	2	0	0	0	0	0	0	0	0	1	0	1	0	0	0	1	0	0	2	0	9
140	1	Primulaceae	Androsace	NA	atcctctttttagaaaacaaagattaaaggaaaataaaaaaggggcg	['Androsace yargongensis', 'Androsace zambalensis']	Androsace	18	0	0	0	0	0	0	0	0	0	0	0	0	0	0	0	0	0	0	0	0	0	0	0	0	0	0	0	0	0	0	0	0	0	0	0	0	0	0	0	0	0
141	1	Primulaceae	Androsace	Androsace tapete	atcctctttttagaaaacaaagattaaaagaaaataaaaaaggcg	['Androsace tapete']	Androsace tapete	2414	0	0	0	0	0	0	0	0	0	0	0	0	0	0	0	0	0	0	0	0	0	0	0	0	0	0	0	0	0	0	0	0	0	0	0	0	0	0	0	0	0
142	1	Primulaceae	Primula	NA	atcctcgttttcgaaaacaaaggttaaaggaaaataaaaaaggag	['Primula chionantha', 'Primula orbicularis', 'Primula woodwardii', 'Primula obconica', 'Primula purdomii']	Primula	80	0	0	0	0	0	0	0	0	0	0	0	0	0	0	0	0	0	0	0	0	0	0	0	0	0	0	0	0	0	0	0	0	0	0	0	0	0	0	0	0	0
143	1	Primulaceae	Primula	NA	atcctctttttagaaaacaaagatgaaaggaaaggggg	['Primula walshii', 'Primula sikkimensis', 'Primula denticulata', 'Primula pulchella', 'Primula russeola', 'Primula amethystina', 'Primula gemmifera']	Primula	289	10	6	2	2	4	0	0	63	0	0	0	12	0	0	16	1	8	0	0	0	63	0	0	0	29	0	2	0	0	26	0	0	0	0	0	0	0	0	0	0	1
144	1	Primulaceae	Primula	NA	atcctctttttagaaaacaaagatgaaaagaaagggg	['Primula fasciculata', 'Primula pumilio', 'Primula nutans']	Primula	156	0	0	0	4	12	0	0	0	2	22	0	0	0	0	0	0	0	0	0	0	0	0	0	0	0	0	0	0	0	0	0	0	0	0	0	0	0	1	0	0	0
145	1	Primulaceae	Primula	Primula diantha	atccccgttttcgaaaacaaaggttaaaggaaaataaaaaaggggg	['Primula diantha']	Primula diantha	17724	0	0	0	0	0	0	0	0	0	0	0	0	0	0	0	0	0	0	0	0	0	0	0	0	0	0	0	0	0	0	0	0	0	0	0	0	0	0	0	0	0
146	1	Ranunculaceae	Aconitum	NA	atcctgtttttagaaaacaaatcaaaatcaaatcaaataaagggttcagaaagcaagaataaaaaag	['Aconitum flavum', 'Aconitum pendulum', 'Aconitum brachypodum']	Aconitum	1222	0	0	0	0	0	0	0	0	0	0	0	0	0	0	0	0	0	0	0	0	0	0	0	0	0	0	0	0	0	0	0	0	0	0	0	0	0	0	0	0	0
147	1	Ranunculaceae	Aconitum	NA	atcctgtttttagaaaacaaatcaaaatcaaataaagggttcagaaagcaagaataaaaaag	['Aconitum campylorrhynchum', 'Aconitum henryi', 'Aconitum brachypodum', 'Aconitum tongolense', 'Aconitum geniculatum', 'Aconitum hemsleyanum', 'Aconitum vilmorinianum']	Aconitum	203	0	0	0	0	0	0	18	0	12	31	0	0	0	0	0	0	5	0	24	8	0	0	0	0	0	0	0	0	0	0	0	0	0	0	0	0	0	0	0	0	3
148	1	Ranunculaceae	Aconitum	Aconitum brunneum	atcctgtttttagaaaacaaaatcaaataaagggttcagaaagcaagaatcaaaaag	['Aconitum brunneum']	Aconitum brunneum	276	0	0	0	0	0	0	0	0	0	0	2	0	17	0	0	0	11	7	0	0	0	15	0	0	0	1	26	0	0	3	0	19	0	16	0	0	0	0	0	13	4
149	1	Ranunculaceae	Aconitum	Aconitum tanguticum	atcctgtttttataaaacaaatcaaaatcaaataaagggttcagaaagaataaaaaag	['Aconitum tanguticum']	Aconitum tanguticum	175	0	0	0	0	5	0	0	0	9	20	0	19	0	0	0	0	0	0	17	0	0	0	14	0	0	0	7	0	0	0	0	0	0	0	0	0	0	0	0	0	0
150	1	Ranunculaceae	Anemone	NA	atccttatttcagaaaacaaaaggggattcagaaagcaagaataaaaaaag	['Anemone demissa', 'Anemone flaccida']	Anemone	60	9	0	11	0	0	0	0	0	6	0	0	0	0	0	0	0	0	0	0	0	0	0	0	0	0	0	0	0	0	0	0	0	0	0	0	0	0	0	0	0	0
151	1	Ranunculaceae	Anemone	NA	atccttttttgttttcagaaaaaacaaacaaaacaaaagggcttcagaaagcaaaaataaacataaag	['Anemone rivularis', 'Anemone imbricata', 'Anemone rupestris', 'Anemone demissa', 'Anemone obtusiloba', 'Anemone trullifolia']	Anemone	291	9	0	0	0	13	11	0	0	0	0	1	0	0	0	0	0	0	4	0	7	0	0	0	0	42	0	0	0	0	42	14	0	3	13	31	0	0	0	0	0	0
152	1	Ranunculaceae	Caltha	Caltha scaposa	atccggttttcagaaaacaaaaaaggggattcagaaagcaagaatcaaaaag	['Caltha scaposa']	Caltha scaposa	878	1	7	40	7	23	1	37	64	10	11	10	26	5	0	33	0	0	0	2	46	1	12	41	0	0	0	0	0	0	1	0	19	0	0	0	0	0	0	199	0	4
153	1	Ranunculaceae	Clematis	NA	atccttttttcagaaaacaaaagggcttcagaaagcaagaataaaaaaaag	['Clematis peterae', 'Clematis connata', 'Clematis rehderiana']	Clematis	70	0	0	3	4	0	0	0	0	0	23	0	0	0	0	0	0	16	0	0	0	0	0	0	0	0	0	0	0	0	0	0	0	0	12	0	0	0	0	0	0	0
154	1	Ranunculaceae	Delphinium	NA	atcctgtttttagaaaacaaatgaaaatcaaataaagggttcagagaaagcaagaataaaag	['Delphinium tatsienense', 'Delphinium thibeticum', 'Delphinium albocoeruleum', 'Delphinium caeruleum', 'Delphinium pylzowii', 'Delphinium kamaonense', 'Delphinium taliense', 'Delphinium grandiflorum']	Delphinium	457	7	0	0	0	0	0	0	0	0	0	0	0	0	0	2	0	35	0	0	0	0	0	65	0	0	0	0	0	0	0	6	0	0	0	0	0	17	0	0	0	0
155	1	Ranunculaceae	Delphinium	Delphinium spirocentrum	atcctgtttttagaaaacaaaataaaataaagggttcagagaaagcaagaataaaag	['Delphinium spirocentrum']	Delphinium spirocentrum	536	0	0	0	0	0	0	0	0	0	0	0	0	0	0	0	0	0	0	0	0	0	0	0	0	0	0	0	0	0	0	0	0	0	0	0	0	0	0	0	0	0
156	1	Ranunculaceae	Oxygraphis	Oxygraphis glacialis	atcctgctttcagaaaacaataacaataaagggggggttcagaaagcaagaatagg	['Oxygraphis glacialis']	Oxygraphis glacialis	5153	25	0	29	0	0	28	0	51	2	99	0	37	0	0	0	0	0	0	0	0	0	0	0	0	0	0	0	0	0	0	0	0	0	0	0	0	0	0	0	0	0
157	1	Ranunculaceae	NA	NA	atcctgttttcagaaaacaaaaagggttcagaaagcaagaatcaaaaag	['Trollius ranunculoides', 'Delphinium tangkulaense', 'Trollius yunnanensis', 'Aconitum pulchellum', 'Trollius pumilus']	Ranunculoideae	5014	0	8	0	3	11	0	0	0	4	0	0	7	0	0	5	9	0	0	0	0	131	13	0	0	0	0	0	0	0	0	0	0	0	0	0	0	2	0	0	0	0
158	1	Ranunculaceae	Ranunculus	NA	atcctgctttcagaaaacaaaaaaaaaggggattcagaaagcgaaaatagg	['Ranunculus hirtellus', 'Ranunculus nephelogenes', 'Ranunculus tanguticus']	Ranunculus	861	37	5	26	26	7	0	0	31	8	1	1	0	0	12	0	9	0	0	0	0	0	0	0	0	25	0	0	0	0	0	0	0	0	29	0	11	0	0	0	0	0
159	1	Ranunculaceae	Ranunculus	Ranunculus brotherusii	atcctgctttcagaaaaaaaaaaaggggggattcagaaagcgaaaatagg	['Ranunculus brotherusii']	Ranunculus brotherusii	942	0	0	0	0	0	0	0	0	0	0	0	0	0	0	0	0	0	0	0	0	0	0	0	0	0	0	0	0	0	0	0	0	0	0	0	0	0	0	0	0	0
160	1	Ranunculaceae	Ranunculus	Ranunculus brotherusii	atcctgctttcagaaaacaaaaaaaaaaggggattcagaaagcgaaaatagg	['Ranunculus brotherusii']	Ranunculus brotherusii	140	0	0	0	0	0	0	0	0	0	0	0	0	0	0	0	1	0	0	0	0	0	0	0	0	2	0	0	0	0	0	0	0	0	1	0	1	0	0	0	0	0
161	1	Ranunculaceae	Ranunculus	Ranunculus nephelogenes	atcctgctttcagaaaacaaaaaaaaagggattcagaaagcgaaaatagg	['Ranunculus nephelogenes']	Ranunculus nephelogenes	59502	108	63	211	185	111	43	45	291	69	239	87	214	7	13	107	75	113	67	98	72	79	45	137	5	2	34	56	0	28	29	1	23	0	9	0	9	21	281	337	90	8
162	1	Ranunculaceae	Thalictrum	NA	atcctggtttcagaaaacaaaaaaggggttcagaaagcaagaatacaaaaagaaaag	['Thalictrum alpinum', 'Thalictrum leuconotum', 'Thalictrum petaloideum', 'Thalictrum elegans', 'Thalictrum foliolosum', 'Thalictrum uncatum', 'Thalictrum rutifolium', 'Thalictrum smithii', 'Thalictrum squamiferum', 'Thalictrum foetidum', 'Thalictrum przewalskii', 'Thalictrum delavayi', 'Thalictrum cultratum', 'Thalictrum baicalense']	Thalictrum	8109	15	0	0	11	33	7	0	0	10	28	0	14	0	0	0	10	13	0	59	7	0	4	0	0	30	0	0	0	0	2	0	10	0	15	0	0	0	116	0	0	0
163	1	Rosaceae	NA	NA	atcctgttttatgaaaataaacaagggtttcataaaccgaaaataaaaaag	['Cotoneaster acutifolius', 'Sorbus koehneana', 'Cotoneaster adpressus', 'Cotoneaster hebephyllus', 'Sorbus rehderiana', 'Cotoneaster dielsianus', 'Cotoneaster foveolatus', 'Cotoneaster microphyllus', 'Cotoneaster multiflorus']	Maleae	2742	10	9	1	4	30	22	2	0	3	111	0	9	0	0	36	37	12	0	0	6	0	40	0	37	58	46	139	0	22	0	43	22	8	17	2	15	136	197	597	66	43
164	1	Rosaceae	Potentilla	NA	atcccgttttatgaaaacaaacaagggtttcataaagcaagaataaataaag	['Potentilla saundersiana', 'Potentilla conferta', 'Potentilla coriandrifolia', 'Potentilla multicaulis', 'Potentilla reptans']	Potentilla	39177	20	13	20	22	16	24	27	48	3	71	0	0	16	0	20	0	52	4	52	5	0	0	5	31	44	0	0	0	0	0	0	24	0	0	0	0	0	23	73	2	0
165	1	Rosaceae	Potentilla	NA	atcccgttttctgaaaacaaacaagggtttcagaaagcgagaataaataaag	['Potentilla sericea', 'Potentilla peduncularis', 'Potentilla anserina', 'Potentilla griffithii', 'Potentilla stenophylla']	Potentilla	321	118	31	14	23	8	29	0	54	0	10	0	0	0	0	0	0	0	0	0	0	0	0	0	0	0	0	0	0	0	0	0	0	0	0	0	0	0	0	0	0	0
166	1	Rosaceae	NA	NA	atcctgttttatgaaaacaaacaaaggtttcagaaagcgagaataaataaag	['Potentilla parvifolia', 'Potentilla glabra', 'Dasiphora fruticosa']	Potentilleae	106223	844	441	1268	942	1407	1487	701	2567	606	2586	155	894	349	274	631	512	511	292	528	274	1889	637	779	502	815	315	501	0	354	1275	412	521	472	397	461	386	516	755	3238	836	287
167	1	Rosaceae	NA	NA	atcccgttttatgaaaacaaacaagggtttcagaaagcgagaataaataagg	['Sibbaldianthe bifurca', 'Sibbaldianthe adpressa', 'Potentilla cuneata', 'Comarum salesovianum']	Potentilleae	7069	0	0	0	6	0	0	0	0	1	0	0	0	0	0	0	0	0	0	0	0	81	0	0	0	0	0	0	0	0	0	0	0	0	0	0	0	0	0	0	0	1
168	1	Rosaceae	NA	NA	atcccgttttatgaaaacaaacaagggtttcataaagcgagaataaataaag	['Potentilla acaulis', 'Dasiphora fruticosa']	Potentilleae	576	1	0	0	0	0	0	0	0	1	0	0	0	0	0	0	0	0	0	0	0	0	0	0	0	0	0	0	0	0	0	0	0	0	0	0	0	0	0	0	0	0
169	1	Rosaceae	NA	NA	atcccgttttatgaaaacaaacaaaggtttcagaaagcgagaataaataagg	['Potentilla eriocarpa', 'Sibbaldia procumbens']	Potentilleae	847	0	0	17	0	0	0	9	0	0	0	0	0	0	0	5	0	0	7	0	0	0	0	0	3	0	0	0	0	0	0	0	0	0	0	0	0	0	0	1	0	0
170	1	Rosaceae	NA	NA	atcccgttttatgaaaacaaacaagggtttcagaaagcgagaataaataaag	['Potentilla tetrandra', 'Fragaria moupinensis', 'Rosa willmottiae', 'Rosa sericea', 'Rubus subornatus', 'Rosa omeiensis', 'Fragaria orientalis', 'Rosa graciliflora', 'Rubus irritans']	Rosoideae	167	25	0	9	3	0	0	0	0	6	25	0	0	0	0	0	0	0	0	0	0	63	0	0	0	0	0	0	0	0	0	12	0	0	0	0	0	0	0	0	0	0
171	1	Rosaceae	Sanguisorba	NA	atcccgttttatgaaaacaaacaaggatttcacaaagcgagaataaataaag	['Sanguisorba filiformis', 'Sanguisorba officinalis']	Sanguisorba	552	0	23	0	12	30	32	20	67	23	37	7	87	6	7	61	4	67	14	55	0	0	0	0	0	0	0	0	0	0	0	0	0	0	0	0	0	0	0	0	0	0
172	1	Rosaceae	Sibbaldia	Sibbaldia cuneata	atcccgttttatgaaaacaaacaaaggtttcagaaagcgagaataaataaag	['Sibbaldia cuneata']	Sibbaldia cuneata	377	7	1	1	4	5	5	4	8	4	5	0	0	2	0	3	1	3	3	3	2	6	7	9	3	2	2	1	0	0	2	0	0	1	1	0	0	4	2	63	3	0
173	1	Rosaceae	Sibiraea	NA	atcctgttttatgaaaacaagcaagggtttcataaaccgagaataaaagag	['Sibiraea laevigata', 'Sibiraea angustata']	Sibiraea	13971	0	11	32	29	32	0	0	0	26	49	12	36	35	0	44	53	41	20	53	49	848	201	340	124	533	196	466	0	277	830	310	339	484	209	259	194	276	630	967	239	94
174	1	Rosaceae	Spiraea	NA	atcctgttttatgaaaacaagcaagggtttcataaactcataaaccgagaataaaagag	['Spiraea schneideriana', 'Spiraea canescens', 'Spiraea mollifolia', 'Spiraea bella', 'Spiraea rosthornii', 'Spiraea alpina', 'Spiraea mongolica', 'Spiraea longigemmis', 'Spiraea laeta', 'Spiraea papillosa', 'Spiraea veitchii', 'Spiraea arcuata', 'Spiraea wilsonii', 'Spiraea japonica']	Spiraea	19365	236	30	355	307	151	267	260	725	156	572	41	210	47	42	233	111	153	80	222	38	286	348	200	194	331	163	278	0	143	361	109	275	573	111	60	91	164	356	1489	364	27
175	1	Salicaceae	Populus	Populus davidiana	atcctatttttcgaaaacaaacaaaaaaacaaacaaaggttcataaagacagaataagaatacaaaag	['Populus davidiana']	Populus davidiana	23	0	0	0	0	0	0	0	0	0	0	0	0	0	0	0	0	0	0	0	0	0	0	0	0	14	0	0	0	0	0	0	0	0	0	0	0	0	0	0	0	0
176	1	Salicaceae	NA	NA	atcctatttttcgaaaacaaacaaaggttcataaagacagaataagaatacaaaag	['Salix oritrepha', 'Salix wallichiana', 'Salix brachista', 'Populus szechuanica', 'Salix souliei', 'Salix cupularis', 'Salix delavayana', 'Salix oreinoma', 'Salix paraplesia', 'Salix sclerophylla']	Saliceae	1651667	4691	3791	10853	6644	10094	11318	6222	18697	6320	28978	1889	24016	3610	6479	11002	10939	12874	7985	10861	8335	20685	6235	29620	24981	19750	13631	16834	8	8614	65348	9016	21696	16860	7679	18294	16949	13452	31809	37840	33032	6574
177	1	Saxifragaceae	Micranthes	Micranthes melanocentra	atcctgttttacgaaaaaaaaag	['Micranthes melanocentra']	Micranthes melanocentra	4030	11	0	35	10	21	9	0	0	0	21	0	32	0	10	0	4	0	1	102	0	4	0	0	0	40	0	0	0	0	0	2	0	162	0	0	1	0	43	147	0	0
178	1	Saxifragaceae	Saxifraga	NA	atcctgttttaagaaaacaaaacacaagggttcagaaagagagaataaaaaag	['Saxifraga oreophila', 'Saxifraga filicaulis', 'Saxifraga consanguinea', 'Saxifraga gemmipara', 'Saxifraga hispidula', 'Saxifraga hypericoides', 'Saxifraga wallichiana']	Saxifraga	42785	0	0	0	0	0	0	0	0	0	0	0	0	0	1	0	0	0	0	0	0	0	0	0	0	0	0	0	0	0	0	0	0	0	0	1	0	0	0	0	0	3
179	1	Saxifragaceae	Saxifraga	Saxifraga microgyna	atccggttttctgaaaacaaacaaaagttgaaaaagaaaaag	['Saxifraga microgyna']	Saxifraga microgyna	13834	0	0	22	12	0	5	21	0	0	69	0	0	0	0	0	20	0	0	0	0	0	0	0	0	0	7	0	0	0	0	0	0	0	0	1	0	0	0	0	2	0
180	1	Saxifragaceae	NA	NA	atcctgttttaagaaaacaaaacacaagggttccgaaagagagaataaaaaag	['Saxifraga montanella', 'Saxifraga parva', 'Saxifraga aristulata', 'Saxifraga signata', 'Saxifraga subaequifoliata', 'Saxifraga granulifera', 'Saxifraga heleonastes', 'Saxifraga diversifolia', 'Saxifraga pseudohirculus', 'Saxifraga litangensis', 'Saxifraga sinomontana', 'Saxifraga tangutica', 'Micranthes lumpuensis', 'Saxifraga nigroglandulifera', 'Saxifraga przewalskii', 'Saxifraga ciliatopetal…	Saxifragaceae	668705	60	18	43	53	49	60	42	70	68	66	20	35	11	19	29	124	5	11	0	13	0	10	63	41	54	7	0	0	0	4	42	1	120	0	0	1	11	0	1	54	12
181	1	Scrophulariaceae	NA	NA	atcctgttttctcaaaacaaaggttcagaaggcgaaaaag	['Buddleja asiatica', 'Buddleja albiflora', 'Scrophularia delavayi', 'Oreosolen wattii', 'Scrophularia fargesii']	Scrophulariaceae	6921	0	0	1	0	0	0	0	0	0	0	0	0	24	0	11	22	0	0	0	0	0	0	0	0	0	0	0	0	0	0	0	0	0	0	0	0	0	0	0	0	0
182	1	Solanaceae	Mandragora	Mandragora caulescens	atcctgttttctgaaaacaaacaaaggttcagaaaaaag	['Mandragora caulescens']	Mandragora caulescens	210	0	0	0	0	0	0	0	0	0	0	0	0	0	0	0	0	0	0	0	0	0	0	0	0	0	0	0	0	0	0	0	0	0	0	0	0	0	0	0	0	0
183	1	Tamaricaceae	Myricaria	Myricaria squamosa	ctcctgttttcaaaaatcaaaaagtaaaaaaaaattcttaaagcgataataaataatg	['Myricaria squamosa']	Myricaria squamosa	10829	24	0	17	27	2	4	0	0	2	15	3	22	7	1	17	49	87	22	0	0	106	10	0	45	35	20	76	0	21	48	68	53	77	35	93	35	164	197	241	63	32
184	1	Thymelaeaceae	Stellera	Stellera chamaejasme	atcctgttttacgaaaataaagaaaggttcggaaagaaagaaagaatttaaataaaaaagg	['Stellera chamaejasme']	Stellera chamaejasme	14	0	0	0	0	0	0	0	13	0	0	0	0	0	0	0	1	0	0	0	0	0	0	0	0	0	0	0	0	0	0	0	0	0	0	0	0	0	0	0	0	0
[truncated: 138 more columns]

## Sheet: Rarefaction,Ximen
No.	sequence	Final_name	classification	family_name	genus_name	species_name	scientific_name	species_list	106	196	290	380	568	658	752	849	895	976	1093	1179	1246	1385	1527	1621	1699	1780	1834	1986	2056	2202	2276	2422	2638	2713	2815	3021	3088	3281	3346	3464	3492	3534	3873	3957	4042	4127	4296	4404	4582
1	atctttattttttgaaaaacaagggtttaaaaaagagaataaaaaag	Allium	shared taxa	Amaryllidaceae	Allium	NA	Allium	['Allium tanguticum', 'Allium chrysanthum', 'Allium forrestii', 'Allium przewalskianum', 'Allium chrysocephalum', 'Allium plurifoliatum', 'Allium rude', 'Allium mairei', 'Allium polyrhizum']	0	0	0	0	0	0	0	0	0	0	0	0	0	0	0	0	0	0	0	0	0	0	0	0	0	0	0	0	0	0	0	0	0	0	0	0	0	0	0	0	0
2	atcctattttccaaaaacaaacaaaggcccagaaggtgaaaaaag	Apioideae 2	shared taxa	Apiaceae	NA	NA	Apioideae	['Heracleum hemsleyanum', 'Heracleum millefolium', 'Heracleum yungningense', 'Pimpinella diversifolia', 'Ligusticum acuminatum', 'Ligusticum daucoides', 'Hymenidium benthamii', 'Ligusticum involucratum', 'Ligusticum oliverianum', 'Ligusticopsis brachyloba', 'Heracleum franchetii', 'Heracleum souliei', 'Heracleum vicinum', 'Pimpinella henryi', 'Pimpinella smithii', 'Heracleum candicans', 'Heracleu…	0	0	0	35.08	0	0	0	0	0	0	0	0	0	0	0	0	0	0	0	0	0	8.05	55.85	12.62	0	3.73	0	0	0	0	0.96	0	19.76	2.24	0	0	0	0	0	0	0
3	atcctgttttccaaaaacaaacaaaggcccagaaggtgaaaaaag	Apioideae 3	shared taxa	Apiaceae	NA	NA	Apioideae	['Angelica nitida', 'Hymenidium hedinii', 'Hymenidium linearilobum', 'Pleurospermum franchetianum', 'Pterocyclus angelicoides', 'Hansenia forbesii', 'Hymenidium benthamii']	78.79	27.81	0	0	78.25	0	0	0	95.76	42.54	0	26.06	20.71	21.09	0	0	0	12.59	6.29	81.65	0	9.57	0.79	17.61	98.03	21.11	0	89.2	107.16	12.71	27.21	4.66	67.26	3.5	0	51.32	0	8.36	0	12.12	43.75
4	atcctgttttccaaaaacaaacaaaggcccagaaggtgaaaaag	Apioideae 4	shared taxa	Apiaceae	NA	NA	Apioideae	['Acronema muscicola', 'Acronema schneideri', 'Pleurospermum foetens', 'Chamaesium paradoxum', 'Chamaesium thalictrifolium', 'Sinodielsia thibetica', 'Hymenidium wilsonii']	9.91	0	87.19	32.65	0	0	0	0	0	8.3	0	60.75	0	4.21	0	0	51.75	0	43.32	0	53.94	0	0	27.2	23.96	17.53	0	5.12	6.96	0	3.97	15.39	26.45	0	0	40.83	0	0	40.42	0	19.45
5	atcctatgtttccaaaaacaaacaaaggcccagaaggtgaaaaaag	Apioideae 1	shared taxa	Apiaceae	NA	NA	Apioideae	['Hymenidium bicolor', 'Sinocarum cruciatum', 'Pleurospermum giraldii', 'Vicatia coniifolia']	86.16	36.37	131.09	99.35	15.45	48.94	0	0	130.98	10.27	0	167.33	42.04	64.39	45.58	0	28.81	55.22	37.72	85.75	49.56	47.68	134.41	50.3	117.33	68.02	113.34	1.31	0	14.45	28.24	33.07	54.46	87.39	44.67	1.61	31.52	0	0	16.83	10.1
6	atctttatttttagaaaaacaagggttttcttttaaaaactagaataaaaagg	Nolinoideae	shared taxa	Asparagaceae	NA	NA	Nolinoideae	['Rohdea delavayi', 'Reineckea carnea']	0	0	0	91.6	0	0	0	0	0	0	0	0	16.83	0	0	0	3.26	0	0	0	0	0	0	0	0	0	0	0	0	0	0	0	2.55	0	0	0	0	0	0	0	0
7	atcacgttttccgaaaacaaacaaaggttcagaaagcgaaaagaaaaaaaaaa	Ajania fruticulosa	shared taxa	Asteraceae	Ajania	Ajania fruticulosa	Ajania fruticulosa	['Ajania fruticulosa']	0	0	0	0	0	0	0	0	0	0	0	0	0	0	0	0	0	0	0	0	0	0	0	0	0	0	0.31	0	0	0	0	0	0	0.7	2.16	0	0	0	0	0	0
8	atcacgttttccgaaaacaaacaaaggttcagaaagcgaaaatcaaaag	Anaphalis	shared taxa	Asteraceae	Anaphalis	NA	Anaphalis	['Anaphalis souliei', 'Anaphalis lactea', 'Anaphalis aureopunctata', 'Anaphalis yunnanensis', 'Anaphalis bicolor', 'Anaphalis contorta', 'Anaphalis flavescens', 'Anaphalis margaritacea', 'Anaphalis gracilis']	0	0	0	0	0	7.02	22.99	4.66	74.23	9.41	0	6.07	41.21	6.45	57.29	0	0	0	58.76	11.58	10.37	2.04	0	30.24	0	0	29.16	30.76	0	0	56.6	25.4	19.66	0	23.24	4.94	0	0	0	0	0
9	atcacgttttccgaaaacaagcaaaggttcagaaagcgaaaatcaaaaag	Aster	shared taxa	Asteraceae	Aster	NA	Aster	['Aster smithianus', 'Aster albescens']	0	0	0	0	0.9	0	0	1.28	0	0	0	0	0	0	0	0	0	0	0	1.55	0	0	0	0	4.02	0	0	1.04	0	0	0	0	0	0	0	0	0.48	0.51	0	0	0
10	atcacgttttctgaaaacaaacaaaggttcagaaagcgaaaatcaaaaag	Himalaiella deltoidea	shared taxa	Asteraceae	Himalaiella	Himalaiella deltoidea	Himalaiella deltoidea	['Himalaiella deltoidea']	0	0	0	0	0	0	0	0	0	0	0	0	0	0	0	0	0	0	0	0	0	0	0	0	0	0	0	0	0	0	0	0	0	0	0	0	0	0	0	3.75	0
11	atcacgttttccgaaaacaaacaaaggttcagaaagcgaaaagaaaaaaaaa	Anthemideae	shared taxa	Asteraceae	NA	NA	Anthemideae	['Artemisia hedinii', 'Tanacetum tatsienense']	19.24	0	0	0	0	23.29	0	0	0	0	0	0	0	0	0	0	0	0	0	0	0	0	0	30.35	0	1.98	44.95	0	0.76	0	0	0	0	65.91	56.96	19.39	0	19.25	11.61	0	29.15
12	atcacgttttccgaaaacaaacaaaggttcagaaagcgaaaagaaaaaaaag	Artemisiinae	shared taxa	Asteraceae	NA	NA	Artemisiinae	['Ajania myriantha', 'Artemisia vestita', 'Artemisia gmelinii', 'Artemisia waltonii']	0	0	0	0	0	0	0	0	0	0	0	0	0	5.65	0	0	0	0	27.64	0	22.56	0	3.71	0	28.89	11.11	0	0	0	0	0	0	17.16	0	0	0	0	52.81	54.9	12.76	0
13	atcacgttttccgaaaacaagcaaaggttcagaaagcgaaaataaaaaag	Astereae	shared taxa	Asteraceae	NA	NA	Astereae	['Aster farreri', 'Aster dolichopodus', 'Aster ageratoides', 'Aster albescens', 'Aster altaicus', 'Erigeron acris', 'Aster poliothamnus', 'Aster asteroides', 'Aster batangensis', 'Aster souliei', 'Aster brachytrichus', 'Aster crenatifolius', 'Aster diplostephioides', 'Erigeron breviscapus', 'Aster yunnanensis', 'Aster alpinus', 'Aster flaccidus', 'Aster handelii']	13.41	0	73.55	19.13	0	36.27	53.3	47.93	325.09	3.3	0	0	32.11	23.39	60.13	98.28	37.73	90.95	114.57	53.03	59.78	0	34.33	24.11	52.31	30.81	58.84	5.1	2.64	4.11	66.87	26.59	28.71	30.01	51.48	22.3	0	69.36	68.83	29.77	42.67
14	atcacgttttccgaaaacaaacaaaggttcagaaagcgaaaagaaaaaaaa	Asteroideae 1	shared taxa	Asteraceae	NA	NA	Asteroideae	['Artemisia roxburghiana', 'Chrysanthemum przewalskii', 'Artemisia desertorum', 'Artemisia parviflora', 'Artemisia nanschanica', 'Artemisia macrocephala', 'Ajania tibetica', 'Achillea wilsoniana', 'Carpesium scapiforme', 'Artemisia dracunculus', 'Artemisia annua', 'Artemisia dubia', 'Artemisia rutifolia', 'Artemisia japonica', 'Ajania khartensis', 'Artemisia scoparia']	42.76	89.42	0	86.3	22.92	199.91	230.13	503.36	181.21	94.33	397.81	93.98	136.33	222.93	213.25	242.3	241.51	228.38	69.96	155.7	193.37	78.68	17.37	361.74	144.44	123.78	146.65	212.27	44.73	116.11	76.86	68.43	196.88	244.39	275.56	556.54	110.23	128.92	78.14	80.25	170.04
15	atcacgttttccgaaaacaaacaaagattcagaaagcgaaaatcaaaaag	Asteroideae 2	shared taxa	Asteraceae	NA	NA	Asteroideae	['Aster taliangshanensis', 'Senecio scandens']	0	0	0	0	0	0	0	0	0	0	0	0	0	0	0	0	0	0	0	7.89	7.43	0	0	0	0	0	0	0	0	0	3.19	0	0	15.04	0	0	0	70.87	13.63	0	0
16	atcacgttttccgaaagttcagaaagcgaaaataaaaaag	Cichorieae	shared taxa	Asteraceae	NA	NA	Cichorieae	['Parasyncalathium souliei', 'Soroseris erysimoides', 'Stebbinsia umbrella']	0	0	0	65.9	23.81	21.6	0	15.78	0	37.78	0	0	0	2.27	9.4	21.26	0	11.68	15.93	0	8.08	0	0	18.33	0	0	0	4.28	0	6.38	3.19	0	1.29	0	0	0	19.1	0	11.66	0	0
17	atcacgttttccgaaaacaaacaaaggttcagaaagcgaaaataaaaag	Gnaphalieae	shared taxa	Asteraceae	NA	NA	Gnaphalieae	['Anaphalis bicolor', 'Leontopodium dedekensii', 'Leontopodium franchetii', 'Leontopodium leontopodioides', 'Anaphalis nepalensis', 'Leontopodium nanum', 'Leontopodium ochroleucum', 'Leontopodium pusillum', 'Leontopodium sinense', 'Leontopodium souliei', 'Leontopodium stracheyi']	0	88.53	0	44.96	0	163.26	54.15	156.11	142.86	16.55	0	24.05	6.36	46.07	13.33	0	23.21	71.83	41.35	27.84	226.06	64.26	57.44	177.89	23.9	55.44	24.11	87.37	33.74	0	24.36	24.43	16.23	11.96	97.39	181.09	58.17	24.55	59.91	42.54	43.47
18	atcacgttttccgaaaacaaacaaaagttcagaaagcgaaaataaaaaag	Tussilagininae	shared taxa	Asteraceae	NA	NA	Tussilagininae	['Ligularia lamarum', 'Cremanthodium helianthus', 'Ligularia veitchiana']	0	0	0	0	0	0	0	0	0	0	0	0	0	0	0	0	0	0	0	0	0	0	0	0	0	0	0	0	0	0	0	0	0	0	0	0	0	0	0	0	0
19	atcacgttttccgaaaacaaacaaaggttcagaaagcgaaaatccaaaag	Saussurea 3	shared taxa	Asteraceae	Saussurea	NA	Saussurea	['Saussurea salicifolia', 'Saussurea amara', 'Saussurea parviflora', 'Saussurea pinnatidentata']	57.21	22.74	216.03	0	6.67	191.87	135.46	42.22	0	148.72	15.36	0	30.42	55.27	15.89	0	76.72	127.76	28.84	153.21	14.78	112.13	63.08	84.7	42.64	136.77	315.46	168.39	199.36	123.36	202.88	128.35	143.09	14.94	470.78	194.27	78.04	51.27	264.21	104.63	145.91
20	atcacgttttccgaaaacaaacaaaggttccgaaagcgaaaatcaaaaag	Saussurea 1	shared taxa	Asteraceae	Saussurea	NA	Saussurea	['Saussurea hypsipeta', 'Saussurea medusa']	0	0	0	0	0	0	0	0	0	0	0	0	0	0	0	0	0	0	0	0	0	0	0	47.65	0	0	0	0	0	0	0	0	0	0	0	0	0	0	0	0	0
21	atcacgttttccgaaaacaaacaaaggttcagaaagcgaaaatcaaaaag	Saussurea 2	shared taxa	Asteraceae	Saussurea	NA	Saussurea	['Saussurea sobarocephala', 'Saussurea semifasciata', 'Saussurea tangutica', 'Saussurea katochaete', 'Saussurea graminea', 'Saussurea laniceps', 'Saussurea longifolia', 'Saussurea pachyneura', 'Saussurea phaeantha', 'Saussurea chetchozensis', 'Saussurea wettsteiniana', 'Saussurea brunneopilosa', 'Saussurea leontodontoides', 'Saussurea leucoma', 'Saussurea obvallata', 'Saussurea erubescens', 'Saus…	398.48	163.88	528.35	268.4	397.18	325.07	52.5	937.94	387.12	296.94	193.73	52.23	291.55	229.54	327.84	538.76	418.91	159.56	226.97	576.67	289.81	264.91	181.87	364.48	305.84	121.99	99.86	176.95	121.85	246.49	207.54	151.9	126.94	258.83	240.14	173.36	182.59	219.95	81.44	157.02	100.05
22	atcacgttttccgaaaacaaacaaaggttcagaaagcgaaaagaaaaaaag	Senecio graciliflorus	shared taxa	Asteraceae	Senecio	Senecio graciliflorus	Senecio graciliflorus	['Senecio graciliflorus']	0	0	0	0	0	0	0	2.81	0	0.58	3.17	0.76	0	0	0	0.56	0	0	1.65	0.83	1.22	0	0	1.39	0.59	0	0.49	0.83	0	0	0	0	0.87	0.49	0.87	2.12	0	1.86	1.44	0	0
23	atcacgttttccgaaaacaaacaaaggttcagaaagcgaaaagaaaaaag	Senecio 1	shared taxa	Asteraceae	Senecio	NA	Senecio	['Senecio densiserratus', 'Senecio dubitabilis']	0	0	0	0	0	0	0	0	0	0	0	0	0	0	0	0	0	0	0	0	0	0	0	0	0	0	0	0	0	0	0	0	0	0	0	0	0	0	0	0	0
24	atcgcgttttccgaaaacaaacaaaggttcagaaagcgaaaatcaaaaag	Youngia	shared taxa	Asteraceae	Youngia	NA	Youngia	['Youngia paleacea', 'Youngia simulatrix']	0	75.15	0	0	0	0	0	0	0	0	0	0	0	0	0	0	0	0	0	0	0	0	0	0	0	0	0	0	0	0	0	0	4.79	0	0	0	0	0	0	0	0
25	atcctgttttccgaaaacaaataaaacaaatttaagggttcataaagtgagaataaaaaag	Betula	shared taxa	Betulaceae	Betula	NA	Betula	['Betula delavayi', 'Betula utilis', 'Betula platyphylla', 'Betula potaninii']	0	0	0	0	0	0	0	0	0	0	0	0	0	0	0	0	0	0	0	0	0	0	0	0	0	0	0	0	0	0	0	4.36	0	0	0	0	0	0	0	0	0
26	atccggttttccgaaaacaaacaaaagttgaaaaagaaaaag	Microula	shared taxa	Boraginaceae	Microula	NA	Microula	['Microula pseudotrichocarpa', 'Microula tibetica', 'Microula trichocarpa', 'Microula younghusbandii']	40.28	0	97.18	4.34	87.93	1.92	295.16	5.78	37.8	0	0	107.68	33.02	35.84	0	189.58	36.72	0	58.89	139.85	3.38	2.27	29.83	150.63	50.28	37.01	171.62	48.14	43	19.09	72.89	14.38	18.94	75.23	104.04	237.52	239.07	34.05	321.3	33.79	111.92
27	atcctggtttacgcgaacaaaccaaagtgtagaaagcgagaaagaagg	Draba lanceolata	shared taxa	Brassicaceae	Draba	Draba lanceolata	Draba lanceolata	['Draba lanceolata']	0	52.83	0	0	0	0	0	0	0	0	0	0	0	0	0	0	0	0	0	0	0	0	0	0	0	0	0	0	0	0	0	0	0	0	0	0	0	0	0	3.64	0
28	atccggttttagttttccgaaaacaaacagaggttcagaaagctaaaataaaaaag	Erysimum roseum	shared taxa	Brassicaceae	Erysimum	Erysimum roseum	Erysimum roseum	['Erysimum roseum']	0	0	0	0	0	40.09	59.85	2.62	0	0	34.81	0	0	8.22	5.5	0	0	8.3	24.84	0	0	12.56	25.24	21.77	17.05	40.77	0	4.27	34.77	0	6.6	6.85	7.38	5.52	21	0	0	0	0	0	0
29	atccagttttccgaaaacaagggtttagaaagcaaaaatcaaaaag	Lonicera 2	shared taxa	Caprifoliaceae	Lonicera	NA	Lonicera	['Lonicera trichosantha', 'Lonicera rupicola', 'Lonicera lanceolata', 'Lonicera nervosa', 'Lonicera microphylla']	10.37	0	0	0	0	35.08	18.19	1.42	0	96.87	0	0	24.02	0	0	0	38.73	0	0	0	53.81	5.31	0	20.66	5.33	23.52	60.37	20.72	0	3.58	43.4	24.1	20.2	12.78	76.02	58.94	5.32	31.18	15.07	6.11	43.99
30	atccagttttacgaaaacaaag	Lonicera 1	shared taxa	Caprifoliaceae	Lonicera	NA	Lonicera	['Lonicera cyanocarpa', 'Lonicera hispida']	161.64	72.63	31.48	27.07	0	56.12	0	0	0	0	45.02	24.09	26.22	0	0	74.69	0	17.1	0	37.94	31.51	19.5	0	83.56	6.97	15.73	28.34	36.49	21.15	10.18	12.78	6.04	18.5	37.88	15.49	25.94	55.9	13.24	76.28	19.85	20.16
31	atcctattttccaaaaacaaagaaaggttcagaaaccaagaataaaactaaaacgaggg	Parnassia trinervis	shared taxa	Celastraceae	Parnassia	Parnassia trinervis	Parnassia trinervis	['Parnassia trinervis']	0	0	0	0	0	0	0	0	0	0	0	0	0	0	0	0	0	0	0	0	0	0	0	0	0	0	0	0	0	0	0	0	0	0	0	0	0	0	0	0	0
32	atcccattttcataaacgagaatatccaaag	Circaeaster agrestis	shared taxa	Circaeasteraceae	Circaeaster	Circaeaster agrestis	Circaeaster agrestis	['Circaeaster agrestis']	0	0	0	0	0	0	0	45.02	89.95	0	0	0	0	0	0	0	0	0	0	0	7.75	0	0	0	0	0	0	0	0	0	0	0	0	0	0	0	0	0	0	0	0
33	atcttcttttccgaaaccaaacccaaatacaggggttcaaaaagcgcgaataaaaaag	Rhodiola	shared taxa	Crassulaceae	Rhodiola	NA	Rhodiola	['Rhodiola tangutica', 'Rhodiola quadrifida', 'Rhodiola bupleuroides', 'Rhodiola crenulata', 'Rhodiola dumulosa', 'Rhodiola fastigiata', 'Rhodiola himalensis']	27.7	0	0	117.3	0	43.43	0	0.98	96.71	0	0	0	0	2.25	0	0	19.73	11.6	43.49	0	10.18	17.85	0	0	3.22	8.24	20.43	2.68	0	0	1.52	4.58	33.21	4.39	7.01	0	0	27.02	11.63	0	0
34	atccgatttctagagacaatagtttcctttccgagaacgg	Juniperus	shared taxa	Cupressaceae	Juniperus	NA	Juniperus	['Juniperus pingii', 'Juniperus saltuaria', 'Juniperus formosana']	0	0	0	0	0	0	0	0	0	0	0	0	0	0	0	0	0	0	0	0	0	0	0	0	0	0	0	0	0	0	0	0	0	0	0	0	0	0	0	0	0
35	atcttctttttgagaaaaagaaatatataaaatatttcttatttcagataagaaagaaataatatttcttatctaatattaaa	Blysmus sinocompressus	shared taxa	Cyperaceae	Blysmus	Blysmus sinocompressus	Blysmus sinocompressus	['Blysmus sinocompressus']	0	21.26	0	0	0	0	0	0.87	67.63	0	6.77	0	0.81	11.12	0	0	0	0	0	15.31	1.75	5.6	0	8.14	0	0	21.81	3.51	0	0.97	3.68	0	4.06	22.79	0.64	3.34	5.49	7.71	10.16	0	0
36	atcttctttttgagaaaaagaaatatatgaaatatttcttatttcagataagaaataaaatatttcttatctataaa	Carex alatauensis	shared taxa	Cyperaceae	Carex	Carex alatauensis	Carex alatauensis	['Carex alatauensis']	0	37.24	20.95	0	49.32	28.19	0	29.51	0	0	92.63	0	8.53	9.4	12.38	31.43	4.44	6.59	14.63	17.57	3.13	25.22	9.01	13.65	7.31	31.07	51.42	36.63	0	26.87	0	7.05	6.05	75.44	0	0.92	0.78	0	0	0	0
37	atcttctttttgagaaaaagaaatatatataatatttcttttttcagataagaaataatattttttcttatctaatattaaa	Carex przewalskii	shared taxa	Cyperaceae	Carex	Carex przewalskii	Carex przewalskii	['Carex przewalskii']	1.36	0	0	0	0	0	0	0.87	0	0	0	1.78	0	0	0	0	0	0	1.83	0	0	0	0	0	0	6.87	0	0	0	0.68	3.51	0	0	0	0	1.73	0	0	3.94	0	0
38	atcttctttttgagaaaaagaaatatataaaatatttcttatttcagataagaaataatattttttcttatctaatattaaa	Carex 1	shared taxa	Cyperaceae	Carex	NA	Carex	['Carex coriophora', 'Carex atrofusca', 'Carex orbicularis']	3.69	10.06	31.48	27.54	8.19	3.55	7.74	0	0	3.55	25.09	7.14	5.31	14.14	19.42	0	0	20.25	5.67	6.55	2.18	8.79	18.15	11.8	7.86	8.99	64.98	1.22	3.89	2.82	9.67	8.45	21.89	0.41	3.41	4.53	0	0	6.1	7.73	16.08
39	atcttctttttgagaaaaagaaatatataaaatatttcttatttcatataagaaatattttatttcttatctaatattaaa	Carex vidua	shared taxa	Cyperaceae	Carex	Carex vidua	Carex vidua	['Carex vidua']	15.51	56.31	0	40.39	18.02	2.67	1.77	6.27	0	33.02	47.12	10.32	4.22	30.04	9.42	6.56	8.88	20.26	19.75	14.2	7.16	50.95	4.83	40.29	10.51	28.72	15.96	0.85	15.65	0.51	3.6	15.82	7.29	32.11	3.36	4.96	42.08	16.71	4.17	1.45	12.12
40	atccagttttctgattctgaaaacaaacaagggttcagaaagcaatacaaag	Hippophae rhamnoides	shared taxa	Elaeagnaceae	Hippophae	Hippophae rhamnoides	Hippophae rhamnoides	['Hippophae rhamnoides']	0	0	0	0	0	0	0	6.62	0	0	0	0	0	0	0	0	0	0	0	0	0	0	0	0	0	0	0	12.43	0	67.47	0	0	0.91	71.95	0	0	0	0	0	1.85	0
41	atccagttttctgattcttaaaacaaacaagggttcagaaagcaatactaaag	Hippophae tibetana	shared taxa	Elaeagnaceae	Hippophae	Hippophae tibetana	Hippophae tibetana	['Hippophae tibetana']	0	0	0	0	0	0	0	0	0	0	89.79	0	50.33	0	0	1.19	0	54.06	0	0	6.58	8.06	0	0	9.26	1.69	35.99	1.59	18.63	16.2	79.26	6.78	62.38	56.35	0	0	0	0	0	7.12	0
42	atccttttttcgcaaacaaacaaagattccgaaagctaaaaaaaag	Rhododendron 1	shared taxa	Ericaceae	Rhododendron	NA	Rhododendron	['Rhododendron siderophyllum', 'Rhododendron yungningense', 'Rhododendron zheguense', 'Rhododendron racemosum', 'Rhododendron trichostomum', 'Rhododendron edgeworthii', 'Rhododendron russatum', 'Rhododendron rubiginosum', 'Rhododendron orthocladum', 'Rhododendron primuliflorum', 'Rhododendron impeditum', 'Rhododendron fastigiatum', 'Rhododendron concinnum', 'Rhododendron intricatum', 'Rhododendro…	152.59	13.47	70.62	68.48	123.29	103.19	136.67	65.34	33.44	289.96	9.67	97.34	120.35	60.33	106.33	0	26.89	298.62	139.73	124.32	149.89	100.54	120.43	174.77	233.92	98.77	8.88	92.69	207.47	246.37	65.01	91.18	129.29	59.62	338.24	109.5	301.88	189.91	173.58	133.64	170.36
43	atccttctttcgcaaacaaacaaagattccgaaagctaaaaaaaag	Rhododendron 2	shared taxa	Ericaceae	Rhododendron	NA	Rhododendron	['Rhododendron delavayi', 'Rhododendron calophytum', 'Rhododendron phaeochrysum']	0	0	0	0	0	0	0	10.3	0	20.96	198.77	0	18.99	38.74	4.47	0	155.1	31.54	0	0	0	6.79	0	10.55	18.27	13.48	0	0.96	42.41	9.75	2.58	16.82	56.01	38.93	6.81	16.35	0	58.65	49.25	84.46	47.19
44	atcctgttttccgaaaacaaaaataagtttcataaagacagaaaaaaag	Euphorbia jolkinii	shared taxa	Euphorbiaceae	Euphorbia	Euphorbia jolkinii	Euphorbia jolkinii	['Euphorbia jolkinii']	0	111.78	0	0	0	29.67	0	14.4	0	0	0	0	6.14	3.37	0	0	0	4.98	0	0	0	0	0	0	0	0	0	0	0	0	0	0	0	0	0	0	0	0	0	0	0
45	atcctgctttccgaaaacaaaaaaataaaagttcagaaagttaaaatgaaacaaaaaag	Astragalus	shared taxa	Fabaceae	Astragalus	NA	Astragalus	['Astragalus peterae', 'Astragalus dumetorum']	0	0	0	0	0	0	0	0	0	56.66	0	0	0	0	0	0	0	0	0	0	0	0	44.76	0	0	0	0	0	0	0	23.88	0	6.31	0	0	0	0	0	0	0	0
46	atcctgctttccgaaaacaaacaaataaaagttcagaaagtgaaaatcaaaaaag	Caragana	shared taxa	Fabaceae	Caragana	NA	Caragana	['Caragana opulens', 'Caragana versicolor', 'Caragana roborovskyi', 'Caragana jubata', 'Caragana changduensis', 'Caragana chinghaiensis', 'Caragana gerardiana', 'Caragana erinacea']	88.8	173.7	0	192.36	125.08	240.81	134.12	39.17	120.74	46.22	10.33	10.05	169.11	76.21	35.06	7.56	10.69	14.24	18.52	160.81	73.95	180.25	107.94	63.37	45.29	71.25	33.32	25.52	29.98	35.33	69.68	112.71	145.7	132.92	48.31	162.86	62.92	71.68	173.57	77.47	39.55
47	atcctgctttccgaaaacaaacaaataaaagttcagcaaagtgaaaataaaaaaag	Hedysarum	shared taxa	Fabaceae	Hedysarum	NA	Hedysarum	['Hedysarum citrinum', 'Hedysarum ussuriense', 'Hedysarum sikkimense']	0	0	0	0	0	0	0	0	0	0	8.52	0	0	0	0	0	5.94	0	29.87	0	28.33	0	0	0	46.06	9.98	0	16.87	2.9	0	0	0	0	0	12.75	42.76	57.47	0	0	0	0
48	atcctgctttccgaaaacaaaaaaataaaagttcagaaagttaaaattaaacaaataaag	Galegeae 1	shared taxa	Fabaceae	NA	NA	Galegeae	['Oxytropis ochrocephala', 'Oxytropis deflexa', 'Oxytropis kansuensis', 'Oxytropis merkensis', 'Oxytropis densa', 'Astragalus skythropos']	0	0	0	0	0	0	0	0	22.96	0	0	21.28	0	0	0	0	0	0	1.64	0	0	0	0	8.6	0	1.83	0	0	0	0	0	0	0	0	0	0	0	29.3	94.49	0	0
49	atcctgctttccgaaaacaaaaaaataaaagttcagaaagttaaaattaaacaaaaaag	Galegeae 2	shared taxa	Fabaceae	NA	NA	Galegeae	['Oxytropis glabra', 'Astragalus ernestii', 'Oxytropis melanocalyx', 'Astragalus sungpanensis', 'Astragalus mongholicus', 'Astragalus pullus']	4.45	0	0	0	0	0	0	3.12	13.87	0	0	0	0	0	0	0	0	0	0	0	0	0	0	0	0	0	0	0	0	0	0	0	16.51	0	0	0	0	0	0	0	0
50	atcctattttacgaaaacaaataagggttcagaagaaagcgagaataaaaaaag	Quercus	shared taxa	Fagaceae	Quercus	NA	Quercus	['Quercus aquifolioides', 'Quercus pannosa', 'Quercus pseudosemecarpifolia', 'Quercus rehderiana', 'Quercus guajavifolia']	0	0	0	0	0	0	0	0	0	0	0	0	0	0	0	0	0	0	0	0	0	0	0	0	0	0	0	0	36.72	0	0	0	0	0	0	0	0	0	0	0	0
51	atcctatattttcaaaaaagcaaaaaggaaaggcttagtaaagaaataaag	Gentiana algida	shared taxa	Gentianaceae	Gentiana	Gentiana algida	Gentiana algida	['Gentiana algida']	0	0	0	0	0	0	0	0	0	0	0	0	0	0	0	0	0	0	0	0	0	0	0	0	0	0	0	0	0	0	0	0	0	0	0	0	0	0	0	0	0
52	atcctgctttccgaaaacaaacaaaacacaagggttcagaaagagagaatcaaataaaaaag	Ribes 1	shared taxa	Grossulariaceae	Ribes	NA	Ribes	['Ribes longiracemosum', 'Ribes glaciale', 'Ribes vilmorinii', 'Ribes humile', 'Ribes orientale', 'Ribes himalense', 'Ribes tenue']	0	0	0	0	0	0	0	0	0	0	0	0	0	0	0	0	0	0	0	0	0	0	0	0	0	0	0	0	0	0	0	12.27	0	0	0	0	0	0	0	6.86	35.58
53	atcctgctttccgaaaacaaacaaaacacaagggttcagaaagagaaataaaaaag	Ribes 2	shared taxa	Grossulariaceae	Ribes	NA	Ribes	['Ribes longiracemosum', 'Ribes takare']	0	0	0	0	0	0	0	0	0	0	0	0	0	0	0	0	0	0	0	0	0	0	0	0	0	0	0	0	0	0	0	0	0	0	0	0	0	0	0	0	0
54	atcctgttttctaaaaacaaataagggttcataaagcgagaatcaaaaag	Pterocarya	shared taxa	Juglandaceae	Pterocarya	Pterocarya macroptera	Pterocarya macroptera	['Pterocarya macroptera']	0	0	0	0	0	0	0	0	13.71	0	0	0	0	0	0	0	0	0	0	0	0	0	0	0	0	0	0	0	0	0	0	0	0	0	0	0	0	0	0	0	0
55	atcctgttttctcaaaacaaaggttcaaaaaacgaaaaaagg	Ajuga	shared taxa	Lamiaceae	Ajuga	NA	Ajuga	['Ajuga forrestii', 'Ajuga lupulina']	0	0	0	0	7.01	5.53	174.14	0	0	0	0	0	0	1.87	13.08	97.77	71.58	10.89	2.84	0	0	0	0	6.25	0	1.77	0	0	0	0	0	0	0	0	0	0	57.14	0	0	0	0
56	atcctgttttctcaaaacaaaggttcaaaaaacgacaaaaag	Dracocephalum	shared taxa	Lamiaceae	Dracocephalum	NA	Dracocephalum	['Dracocephalum heterophyllum', 'Dracocephalum rupestre']	0	0	0	0	0	0	104.91	0	0	0	0	27.13	29.9	0	5.41	0	69.52	0	0	26.27	30.42	0	0.85	0	0	10.11	0	10.71	0	18.68	20.1	0	9.28	88.32	26.86	141.56	0	0	0	0	0
57	atcctattttctcaaaacaaaggttcaaaaaacgaaaaaaggg	Elsholtzia densa	shared taxa	Lamiaceae	Elsholtzia	Elsholtzia densa	Elsholtzia densa	['Elsholtzia densa']	0	0	0	0	0	0	0	1.55	19.1	0	72.2	57.11	21.57	0	0	0	0	0	9.21	58.05	0	0	0	10.66	0	4.03	0	0	0	0	0	0	0	5.35	16.54	0	0	31.56	0	0	0
58	atcctgttttctcaaaacaaag	Mentheae	shared taxa	Lamiaceae	NA	NA	Mentheae	['Origanum vulgare', 'Nepeta laevigata', 'Nepeta stewartiana']	0	0	0	0	0	0	0	108.63	0	0	0	0	0	0	0	0	0	0	0	0	0	0	0	0	0	4.34	0	0	0	0	0	0	0	0	0	0	0	0	0	0	0
59	atcctgttttctcaaaaaaaag	Salvia	shared taxa	Lamiaceae	Salvia	NA	Salvia incertae sedis	['Salvia castanea', 'Salvia evansiana', 'Salvia cyclostegia', 'Salvia przewalskii', 'Salvia flava', 'Salvia brachyloma', 'Salvia cynica', 'Salvia prattii', 'Salvia maximowicziana']	0	0	0	0	0	0	0	0	0	0	0	0	0	0	0	0	0	0	0	0	0	0	0	0	0	1.64	0	0	0	0	0	0	0	0	0	0	0	0	0	0	0
60	atcctattttacgaaaaccaacaccggggggttagaaagcgataaaaaaaaaag	Chamaenerion angustifolium	shared taxa	Onagraceae	Chamaenerion	Chamaenerion angustifolium	Chamaenerion angustifolium	['Chamaenerion angustifolium']	0	0	0	0	0	0	0	0	0	0	0	0	0	0	0	0	0	0	0	0	0	0	0	0	0	0	0	0	0	0.62	0	0	0	0	0	0	0	0	0	1.51	0
61	atcctattttacgaaaaccagcaccgggggtttagaaagcgatcaaaaaaaag	Epilobium	shared taxa	Onagraceae	Epilobium	NA	Epilobium	['Epilobium sikkimense', 'Epilobium palustre', 'Epilobium cylindricum']	0	0	0	0	0	0	0	0	0	0	0	0	0	0	0	0	0	0	0	0	0	0	7.57	0	0	0	0	0	0	0	0	0	7.13	0	0	0	0	0	0	0	0
62	atcttctttttttcttttcaaaacaaaggttcagaaaacaaaaaaag	Pedicularis 1	shared taxa	Orobanchaceae	Pedicularis	NA	Pedicularis	['Pedicularis cristatella', 'Pedicularis cheilanthifolia']	0	0	0	0	6.5	0	0	0	0	0	1.91	0	28.33	0	0	0	0	0	0	0	0	0	0	1.41	0	0	0	0	0	0.98	0	0	0	0	0	0	0	0	1.19	0	0
63	atcttctttttttgttttcaaaaacaaaggttcagaaaaataaaaaaaa	Pedicularis 2	shared taxa	Orobanchaceae	Pedicularis	NA	Pedicularis	['Pedicularis cranolopha', 'Pedicularis longiflora']	0	0	0	0	0	0	0	0	0	0	0	0	0	0	0	0	0	0	0	0	0	0	0	0	0	0	0	0	0	0	0	0	0	0	0	0	0	0	0	0	0
64	atcttctttttttttcaaaacaaaggttcagaaaacgaaaaaaag	Pedicularis 3	shared taxa	Orobanchaceae	Pedicularis	NA	Pedicularis	['Pedicularis szetschuanica', 'Pedicularis trichoglossa', 'Pedicularis alopecuros', 'Pedicularis plicata', 'Pedicularis rudis', 'Pedicularis axillaris', 'Pedicularis semitorta']	21.29	7.84	0	46.75	3.92	3.74	0	35.95	0	1.31	0	27.25	4.51	0	8.23	113.65	7.71	4.26	0	0	4.94	0	1.29	23.91	15.88	3.49	55.4	16.2	0	9.54	0	5.28	1.09	0	0	0	0	0	0	7.88	0
65	atcttcttttttttttcaaaacaaaggttcagaaaacgaaaaaaag	Pedicularis 4	shared taxa	Orobanchaceae	Pedicularis	NA	Pedicularis	['Pedicularis gracilis', 'Pedicularis ingens', 'Pedicularis lophotricha', 'Pedicularis rhodotricha', 'Pedicularis roylei', 'Pedicularis brevilabris']	76.03	35.41	0	99.03	23.02	0	3.91	0	0	0	2.26	108.84	0	2.73	39.9	1.15	44.94	17.67	2.72	0	22.45	0.99	4.84	30	37.87	20.14	74.82	2.17	0	26.22	1.52	4.48	6.49	0	0	0	0	0	0	4.07	0
66	atcttctttttttttttcaaaacaaaggttcagaaaacgaaaaaaag	Pedicularis 5	shared taxa	Orobanchaceae	Pedicularis	NA	Pedicularis	['Pedicularis lutescens', 'Pedicularis scolopax']	1.5	0	0	4.64	11.01	0	25.17	0	0	0	0	4.29	2.06	0	5.37	0	0	0	12.92	0	4.28	4.82	0	5.74	6.06	1.88	2.67	3.69	0	5.63	10.89	0	10.33	0	1.12	0	0	0	0	3.31	0
67	atcttctttttttcttttcaaaacaaaggttcagaaaacaaaaaaaag	Pedicularis alaschanica	shared taxa	Orobanchaceae	Pedicularis	Pedicularis alaschanica	Pedicularis alaschanica	['Pedicularis alaschanica']	0	4.61	68.14	15.01	159.69	0	0	0	0	0	62.18	0	31.46	0	0	0	0	33.77	6.19	0	0	6.44	0	32.4	18.15	0	0	16.28	2.02	28.16	2.78	4.07	0	0	0	0	16.04	0	20.86	0	0
68	atcttctttttttttttcaaaacaagggttcagaaaacgaaaaaaag	Pedicularis lasiophrys	shared taxa	Orobanchaceae	Pedicularis	Pedicularis lasiophrys	Pedicularis lasiophrys	['Pedicularis lasiophrys']	0	0	0	0	0	0	0	0	0	0	0	0	0	0	0	0	0	0	0	0	0	0	0	0	0	5.93	0	1.7	0	0	0	0	0	0	0	0	0	0	0	0	0
69	atcttcttttttttcaaaacaaaggttcagaaaacgaaaaaaag	Pedicularis lineata	shared taxa	Orobanchaceae	Pedicularis	Pedicularis lineata	Pedicularis lineata	['Pedicularis lineata']	1.25	0	0	2.81	0	0	0	2.42	0	0	0	1.98	0	0	0	9.46	0	0	0	0	0	0	0	1.34	1.3	0	6.29	1.07	0	0.91	0	0	0	0	0	0	0	0	0	0	0
70	atcttctttttttgttttcagttcagaaaaagaaaaaag	Pedicularis metaszetschuanica	shared taxa	Orobanchaceae	Pedicularis	Pedicularis metaszetschuanica	Pedicularis metaszetschuanica	['Pedicularis metaszetschuanica']	0	64.03	0	0	0	34.95	0	0	0	0	0	0	0	0	0	0	0	0	0	10.24	0	10.24	0	0	2.79	0	0	0	0	112.97	0	0	0	0	0	0	0	0	35.07	0	0
71	atcttcttttttttttcaaaacaagggttcagaaaacgaaaaaag	Pedicularis oederi	shared taxa	Orobanchaceae	Pedicularis	Pedicularis oederi	Pedicularis oederi	['Pedicularis oederi']	0	81.67	0	0	6.23	33.57	4.45	0	0	0	8.77	0.57	6.25	30.73	0	0	6.96	4.26	76.27	5.44	7.9	4.35	43.78	33	67.35	10.66	0	7.6	13.95	72.74	70.8	0	13.94	49.9	0	70.5	12.9	36.97	40.92	1.67	69.86
72	atcctgttttcagaaaaaaaggggggttccgaaaacaagaatccaaaaag	Corydalis	shared taxa	Papaveraceae	Corydalis	NA	Corydalis	['Corydalis hamata', 'Corydalis curviflora']	0	0	0	0	0	0	0	0	0	0	0	0	5.99	8.23	0	0	0	0	0	0	0	0	0	17.4	26.84	2.77	0	4.53	0	0	0	11.81	0	0	0	4.93	0	0	0	0	0
73	atcctgttttcataaaacaaattcagggatttctgaaagcgagaataaaaaaag	Meconopsis 1	shared taxa	Papaveraceae	Meconopsis	NA	Meconopsis	['Meconopsis horridula', 'Meconopsis quintuplinervia']	0	5.69	0	177.19	0	21.03	15.25	0	0	0	0	0	0	0	60.81	0	0	0	39	0	0	32.56	6.25	0	0	2.21	0.51	0	0	0	0	0	0	0	5.42	0	0	0	0	0	0
74	atcctgttttctcaaaacaaaggttcagaaaacgaaaaaaaaaaag	Lancea tibetica	shared taxa	Phrymaceae	Lancea	Lancea tibetica	Lancea tibetica	['Lancea tibetica']	0	0	0	0	0.55	0	10.48	1.16	13.93	3.81	0	5.64	2.09	0	5.64	1.44	9.88	0	0	9.69	2.2	14.21	0	9.26	4.87	1.34	2.91	7.3	1.27	2.48	7.19	0	0.86	0	0	1.35	0	10.96	0	0	7.15
75	atccggttcatagagaaaagggtttctctccttctcctaaggaaagg	Abies	shared taxa	Pinaceae	Abies	NA	Abies	['Abies forrestii', 'Abies squamata', 'Abies georgei']	0	0	0	0	0	0	0	0	0	0	0	0	0	0	0	0	0	0	0	0	0	0	0	0	0	0	0	0	0	0	0	0	0	0	0	0	0	0	0	0	0
76	atccggttcatggagacaatagtttcttcttttattctcctaagataggaaggg	Picea	shared taxa	Pinaceae	Picea	NA	Picea	['Picea crassifolia', 'Picea likiangensis', 'Picea purpurea']	0	0	0	0	0	0	0	0	0	0	0	0	0	0	0	0	0	0	7.83	0	0	0	0	0	0	0	0	0	29.9	0	0	5.02	0.71	0	0.83	13.87	0	35.02	4.18	49.19	131
77	atccggttcatgaagacaatgtttcttctcctaagataggaaggg	Pinus	shared taxa	Pinaceae	Pinus	Pinus yunnanensis	Pinus yunnanensis	['Pinus yunnanensis']	0	0	0	0	0	78.53	0	0	0	0	0	0	30.3	0	0	0	0	0	0	0	0	0	0	0	0	0	0	0	0	0	0	0	0	0	0	0	0	0	0	0	0
78	atcccgtcttctaaaaacaaaggttcagaaagcgaaagg	Lagotis	shared taxa	Plantaginaceae	Lagotis	NA	Lagotis	['Lagotis brevituba', 'Lagotis brachystachya']	42.98	0	0	55.32	0	133.06	211.34	0	0	341.68	0	0	83.34	7.91	15.14	16.73	81.53	0	42.49	49.74	40.22	45.6	44.72	0	41.57	2.07	72.06	0	0	12.42	6.48	0	66.47	13.36	107.44	28.92	1.01	94.62	0	48.61	0
79	atcctgtcttctaaaaacaaaggttcaggaagtgaaaaaggg	Veronica subgen Stenocarpon	shared taxa	Plantaginaceae	Veronica	NA	Veronica subgen. Stenocarpon	['Veronica eriogyne', 'Veronica ciliata']	0	0	0	0	0	40.17	0	0	0	0	206.16	0	0	16.79	38.75	0	0	0	10.55	0	0	0	0	0	0	0	0	6.82	0	0	0	0	0	0	44.81	26.49	0	98.09	0	0	0
80	atccgtgttttgagaaaacaaggggttctcgaactagaatacaaaggaaaag	Elymus	shared taxa	Poaceae	Elymus	NA	Elymus	['Elymus brevipes', 'Elymus antiquus']	0	0	0	0	0	0	0	0	0	0	0	24.79	0	5.6	0	0	0	0	0	0	4.94	0	2.85	0	18.23	0	0	0	0	0	0	0	0	70.12	22.81	0	0	0	0	0	0
81	atccgtgttttgagaaaacaaggaggttctcgaactagaatacaaaggaaaag	Festuca	shared taxa	Poaceae	Festuca	NA	Festuca	['Festuca rubra', 'Festuca nitidula', 'Festuca sinensis']	75.42	0	0	0	0	64.22	0	0	69.87	2.6	0	0	14.73	2.17	106.64	0	0	0	0	33.83	9.1	0	0	6.76	31.77	0	0	0	0	70.22	36.2	0	0	0	0	0	0	0	0	0	17.82
82	atccgtgttttgagaaaaccaggaggttctcgaactagaatacaaaggaaaag	Koeleria	shared taxa	Poaceae	Koeleria	NA	Koeleria	['Koeleria macrantha', 'Koeleria litvinowii']	0	0	0	0	0	0	0	0	0	0	0	0	0	0	0	0	0	0	0	0	0	0	0	0	0	0	0	0	0	0	0	0	0	0	0	0	0	0	0	0	0
83	atccatgttttgagaaaacaagggggttctcgaactagaatgcaaaggaaaag	Poeae Chloroplast Group 2	shared taxa	Poaceae	NA	NA	Poeae Chloroplast Group 2 (Poeae type)	['Poa pratensis', 'Deschampsia cespitosa']	0	0	0	0	0	0	0	0	0	5.86	0	0	0	0	0	0	0	0	0	0	0	0	0	0	0	6.83	0	0	0	0	0	0	0	0	0	0	0	0	0	0	0
84	atccgtgttttgagaaaacaagggggttctcgaactagaatacaaaggaaaag	Poinae	shared taxa	Poaceae	NA	NA	Poinae	['Poa araratica', 'Poa attenuata', 'Poa pratensis', 'Poa polycolea', 'Arctopoa tibetica']	0	82.8	0	0	0	0	0	0	0	6.12	0	83.11	36.85	0	0	0	0	0	0	0	11.5	0	0	0	0	3.21	0	0	0	0	12.93	0	0	10.41	0	0	0	0	0	0	0
85	atccgtgttttgagaaaacaagcggttctcgaactagag	Pooideae	shared taxa	Poaceae	NA	NA	Pooideae	['Stipa roborowskyi', 'Ptilagrostis dichotoma', 'Stipa aliena', 'Stipa penicillata', 'Stipa capillacea', 'Deyeuxia scabrescens', 'Stipa regeliana']	0	0	0	0	0	0	0	0	0	0	0	0	0	0	0	0	0	0	1.52	0	0	0	0	0	0	0	0	0	0	0	0	3.24	0	0	0	0	0	0	0	0	44.51
86	ctcctgctttccaaaaaggaagaataaaaaag	Bistorta	shared taxa	Polygonaceae	Bistorta	NA	Bistorta	['Bistorta sinomontana', 'Bistorta vivipara', 'Bistorta macrophylla', 'Bistorta paleacea']	483.96	271.96	181.31	345.67	288.29	461.74	263.66	373.75	350.93	119.63	58.36	64.82	340.03	328.51	180.41	264.7	187.38	245.91	481.61	282.17	349.63	174.92	121.31	400.96	531.19	193.34	285.38	217.72	500.27	266.33	222.84	184.23	289.49	37.64	269.92	173.88	331.54	119.8	553.61	353.54	99.61
87	ctccttcttttcaaaaggaaaaataaaaaaag	Knorringia sibirica	shared taxa	Polygonaceae	Knorringia	Knorringia sibirica	Knorringia sibirica	['Knorringia sibirica']	7.55	94.8	38.09	9.77	54.13	46.37	31.05	96.47	0	0	72.03	71.11	0	28.62	10.91	0	0	132.36	15.03	31.58	24.75	0	81.81	32.44	0	9.02	51.99	16.44	0	17.62	8.28	13.53	31.19	0	44.3	41.34	0	28.52	0	17.36	0
88	ctcctgctttccaaaagtaagaataaaaaacg	Koenigia forrestii	shared taxa	Polygonaceae	Koenigia	Koenigia forrestii	Koenigia forrestii	['Koenigia forrestii']	0	0	0	0	5.17	18.17	26.01	0	0	11.99	1.84	73.67	16.01	19.24	0	0	0	20.03	61.66	60.42	15.3	0	0	10.03	7.31	4.24	0	41.4	0	0	2.16	0	0	0	0	0	75.39	17.18	0	10.23	0
89	ctcctgctttccaaaaataagcataaaaaagg	Koenigia 1	shared taxa	Polygonaceae	Koenigia	NA	Koenigia	['Koenigia polystachya', 'Koenigia fertilis', 'Koenigia hookeri']	28.16	74.21	0	0	40.94	0	13.22	0	0	0	0	0	0	22.56	25.53	0	0	7.89	27.91	11.01	0	0	10.44	25.3	0	15.36	0	1.94	1.14	0	2.43	8.91	0	0	0	0	0	0	0	25.76	0
90	ctccttctttccaaaaggaagaataaaaaag	Rheum 1	shared taxa	Polygonaceae	Rheum	NA	Rheum	['Rheum likiangense', 'Rheum przewalskyi', 'Rheum pumilum', 'Rheum reticulatum', 'Rheum acuminatum', 'Rheum delavayi']	67	0	88.48	120.64	81.86	44.22	0	0	30.8	2.92	86.9	0	35.58	35.57	41.34	71.5	0	0	45.38	78.3	12.12	17.16	4.53	51.23	47.84	1.15	0	3.81	46.07	0	0	23.07	52.84	38.21	0	0	236.48	18.98	16.8	1.53	2.35
91	ctccttctttaaaaaaggaagaataaaaaag	Rheum 2	shared taxa	Polygonaceae	Rheum	NA	Rheum	['Rheum tanguticum', 'Rheum officinale', 'Rheum palmatum']	0	0	0	0	0	0	0	0	0	0	0	0	0	5.93	0	0	0	0	0	0	0	7.21	0	41.48	0	11.13	0	0	18.78	0	0	0	2.79	85.9	0	0	0.58	0	0	1.88	0
92	atcctctttttagaaaacaaagattaaaagaaaataaaaaaggcg	Androsace tapete	shared taxa	Primulaceae	Androsace	Androsace tapete	Androsace tapete	['Androsace tapete']	0	0	0	0	0	0	0	0	0	0	0	0	0	0	0	0	0	4.74	0	0	0	0	0	0	6.15	4.42	0	0	0	0	0	0	0	0	0	0	0	0	0	0	0
93	atcctctttttagaaaacaaagatgaaaagaaagggg	Primula 1	shared taxa	Primulaceae	Primula	NA	Primula	['Primula fasciculata', 'Primula pumilio', 'Primula nutans']	0	0	0	0	0	0	0	0	0	0	0	0	0	0	0	0	0	0	0	0	0	0	0	0	0	0	0	0	0	0	0	0	0	0	0	0	0	0	12.13	0	0
94	atcctctttttagaaaacaaagatgaaaggaaaggggg	Primula 2	shared taxa	Primulaceae	Primula	NA	Primula	['Primula walshii', 'Primula sikkimensis', 'Primula denticulata', 'Primula pulchella', 'Primula russeola', 'Primula amethystina', 'Primula gemmifera']	0	0	0	0	0	0	0	0	0	0	0	0	0	0	0	0	0	0	0	0	0	0	0	0	0	0	0	0	0	0	0	0	0	0	0	0	0	0	0	4.12	0
95	atcctcgttttcgaaaacaaaggttaaaggaaaataaaaaaggag	Primula 3	shared taxa	Primulaceae	Primula	NA	Primula	['Primula chionantha', 'Primula orbicularis', 'Primula woodwardii', 'Primula obconica', 'Primula purdomii']	0	0	0	0	0	0	0	0	0	0	0	0.68	0	0	0	0	0	0	0	0	0	0	0	0	0	0	0	0	0	0	0	0	0	0	0	0	0	0	0	0	0
96	atcctgtttttagaaaacaaatcaaaatcaaatcaaataaagggttcagaaagcaagaataaaaaag	Aconitum 1	shared taxa	Ranunculaceae	Aconitum	NA	Aconitum	['Aconitum flavum', 'Aconitum pendulum', 'Aconitum brachypodum']	0	0	0	0	0	0	0	30.62	0	0	0	0	0	0	0	0	0	0	0	0	0	0	0	0	0	0	0	0	0	0	0.95	0	0	0	0	0	0	0	0	0	0
97	atcctgtttttataaaacaaatcaaaatcaaataaagggttcagaaagaataaaaaag	Aconitum tanguticum	shared taxa	Ranunculaceae	Aconitum	Aconitum tanguticum	Aconitum tanguticum	['Aconitum tanguticum']	0	0	0	0	0	0	0	0	0	0	0	0	0	0	0	0	0	0	0	0	30.76	0	0	0	0	0	0	0	0	0	0	0	0	0	0	0	0	0	0	0	0
98	atccttttttgttttcagaaaaaacaaacaaaacaaaagggcttcagaaagcaaaaataaacataaag	Anemone 2	shared taxa	Ranunculaceae	Anemone	NA	Anemone	['Anemone rivularis', 'Anemone imbricata', 'Anemone rupestris', 'Anemone demissa', 'Anemone obtusiloba', 'Anemone trullifolia']	2.79	0	0	24.03	0	0	0	0	0	0	0	147.83	0	0	0	0	0	0	0	0	0	0	0	22.64	91.85	3.39	0	9.75	0	0	2.33	0	0	0	0	0	0	0	0	0	0
99	atccttatttcagaaaacaaaaggggattcagaaagcaagaataaaaaaag	Anemone 1	shared taxa	Ranunculaceae	Anemone	NA	Anemone	['Anemone demissa', 'Anemone flaccida']	0	0	0	0	0	0	0	0	0	0	0	0	0	0	0	0	0	0	0	0	0	0	0	2.98	0	0	0	0	0	0	0	0	0	0	0	0	0	0	0	0	0
100	atccggttttcagaaaacaaaaaaggggattcagaaagcaagaatcaaaaag	Caltha scaposa	shared taxa	Ranunculaceae	Caltha	Caltha scaposa	Caltha scaposa	['Caltha scaposa']	0	70.01	237.98	107	0	40.25	201.77	14.79	195.37	9.64	131.99	97.87	41.27	60.14	86.74	9.87	25.88	55.23	43.5	0	22.82	93.56	169.37	165.22	83.27	41.18	241.41	136.85	31.43	39.63	93.32	13.56	32.83	30.7	129.42	106.22	48.3	0	53.74	150.88	0
101	atcctgtttttagaaaacaaatgaaaatcaaataaagggttcagagaaagcaagaataaaag	Delphinium 1	shared taxa	Ranunculaceae	Delphinium	NA	Delphinium	['Delphinium tatsienense', 'Delphinium thibeticum', 'Delphinium albocoeruleum', 'Delphinium caeruleum', 'Delphinium pylzowii', 'Delphinium kamaonense', 'Delphinium taliense', 'Delphinium grandiflorum']	0	0	0	0	0	0	0	0	0	0	0	0	0	0	0	0	0	0	0	0	0	0	0	0	0	0	0	0	0	0	0	0	0	0	0	0	0	0	0	0	0
102	atcctgtttttagaaaacaaaataaaataaagggttcagagaaagcaagaataaaag	Delphinium spirocentrum	shared taxa	Ranunculaceae	Delphinium	Delphinium spirocentrum	Delphinium spirocentrum	['Delphinium spirocentrum']	0	0	0	0	0	0	0	0	0	0	0	0	0	0	0	0	0	0	0	0	0	0	0	0	0	0	0	0	0	0	0	0	0	0	0	0	0	0	0	0	0
103	atcctgttttcagaaaacaaaaagggttcagaaagcaagaatcaaaaag	Ranunculoideae	shared taxa	Ranunculaceae	NA	NA	Ranunculoideae	['Trollius ranunculoides', 'Delphinium tangkulaense', 'Trollius yunnanensis', 'Aconitum pulchellum', 'Trollius pumilus']	0	0	0	0	0	55.18	0	0	0	0	0	0	22.09	0	0	0	0	0	34.69	0	0	0	0	0	0	0	0	5.6	0	11.45	0	10.13	2.87	84.3	0	0	34.84	0	55.86	20.56	0
104	atcctgctttcagaaaacaataacaataaagggggggttcagaaagcaagaatagg	Oxygraphis glacialis	shared taxa	Ranunculaceae	Oxygraphis	Oxygraphis glacialis	Oxygraphis glacialis	['Oxygraphis glacialis']	0	0	0	0	0	0	0	7.2	0	60.85	0	0	0	0	0	0	0	0	0	0	0	0	0	0	0	0	0	0	0	0	0	0	0	0	0	0	0	0	0	0	0
105	atcctgctttcagaaaacaaaaaaaaaaggggattcagaaagcgaaaatagg	Ranunculus brotherusii 1	shared taxa	Ranunculaceae	Ranunculus	Ranunculus brotherusii	Ranunculus brotherusii	['Ranunculus brotherusii']	0	0	0	0	0	0	0	2.23	0	0	0	0	0	0	0	0	0	0	0	0	0	0	0	1.37	0	0	0	0	0	0	0	0	0	0	0	0	0	0	0	1.28	0
106	atcctgctttcagaaaaaaaaaaaggggggattcagaaagcgaaaatagg	Ranunculus brotherusii	shared taxa	Ranunculaceae	Ranunculus	Ranunculus brotherusii	Ranunculus brotherusii	['Ranunculus brotherusii']	0	0	0	0	0	0	0	0	0	0	0	0	0	0	0	0	0	0	0	0	0	0	0	0	0	0	0	0	0	0	0	0	0	0	0	0	0	0	0	0	0
107	atcctgctttcagaaaacaaaaaaaaagggattcagaaagcgaaaatagg	Ranunculus nephelogenes	shared taxa	Ranunculaceae	Ranunculus	Ranunculus nephelogenes	Ranunculus nephelogenes	['Ranunculus nephelogenes']	49.04	19.99	0	55.03	108.41	0	0	0	0	0	0	26.86	6.48	8.83	0	0	0	0	17.73	46.2	5.59	13.79	20.56	41.7	0	2.27	0	3.23	0	0	4.83	0	18.18	3.08	0	0	0	0	0	0	0
108	atcctgctttcagaaaacaaaaaaaaaggggattcagaaagcgaaaatagg	Ranunculus 1	shared taxa	Ranunculaceae	Ranunculus	NA	Ranunculus	['Ranunculus hirtellus', 'Ranunculus nephelogenes', 'Ranunculus tanguticus']	0	0	0	0	0	0	0	141.29	133.19	0	0	0	26.66	0	0	0	0	0	0	0	0	0	0	87.41	0.61	0	0	0	26.12	0	34.23	0	0	10.17	29.2	0	0	0	0	0.99	0
109	atcctggtttcagaaaacaaaaaaggggttcagaaagcaagaatacaaaaagaaaag	Thalictrum	shared taxa	Ranunculaceae	Thalictrum	NA	Thalictrum	['Thalictrum alpinum', 'Thalictrum leuconotum', 'Thalictrum petaloideum', 'Thalictrum elegans', 'Thalictrum foliolosum', 'Thalictrum uncatum', 'Thalictrum rutifolium', 'Thalictrum smithii', 'Thalictrum squamiferum', 'Thalictrum foetidum', 'Thalictrum przewalskii', 'Thalictrum delavayi', 'Thalictrum cultratum', 'Thalictrum baicalense']	0	65.49	0	84.2	0	0	0	0	67.23	0	0	0	63.34	12.52	0	0	53.66	0	27.62	0	27.08	11.86	3.12	2.37	0	0	0	0	0	0	0.99	0	0	5.87	0	0	0	0	55.68	0	0
110	atcctgttttatgaaaataaacaagggtttcataaaccgaaaataaaaaag	Maleae	shared taxa	Rosaceae	NA	NA	Maleae	['Cotoneaster acutifolius', 'Sorbus koehneana', 'Cotoneaster adpressus', 'Cotoneaster hebephyllus', 'Sorbus rehderiana', 'Cotoneaster dielsianus', 'Cotoneaster foveolatus', 'Cotoneaster microphyllus', 'Cotoneaster multiflorus']	0	0	0	0	0	0	0	0	0	0	0	0	0	0	0	0	0	0	0	0	0	0	0	0	0	0	0	0	76.4	0	0	0	7.86	0	20.22	0	0	0	9.97	1.26	75.84
111	atcccgttttatgaaaacaaacaagggtttcagaaagcgagaataaataagg	Potentilleae 1	shared taxa	Rosaceae	NA	NA	Potentilleae	['Sibbaldianthe bifurca', 'Sibbaldianthe adpressa', 'Potentilla cuneata', 'Comarum salesovianum']	0	0	0	0	0.68	0	140.5	0	0	0	0	0	5.4	0	0	0	0	0	0	0	8.99	22.57	23.13	49.59	0	5.58	0	17.14	0	0	0	22.27	0	0	47.23	0	10.72	0	0	36.35	12.88
112	atcccgttttatgaaaacaaacaagggtttcataaagcgagaataaataaag	Potentilleae 2	shared taxa	Rosaceae	NA	NA	Potentilleae	['Potentilla acaulis', 'Dasiphora fruticosa']	0	0	0	0	0	0	0	0	0	0	0	0	0	0	0	0	0	0	0	0	0	0	0	0	0	0	0	0	0	0	0	0	0	0	0	0	0	0	0	0	0
113	atcctgttttatgaaaacaaacaaaggtttcagaaagcgagaataaataaag	Dasiphora	shared taxa	Rosaceae	NA	NA	Potentilleae	['Potentilla parvifolia', 'Potentilla glabra', 'Dasiphora fruticosa']	580.99	65.41	0	70.2	9.48	112.03	32.18	114.36	118.88	410.62	64.28	105.73	181	73.67	229.89	28.9	168.78	214.66	215.09	109.46	207.14	177.63	213.88	102.39	114.48	128.5	139.82	117.79	71.25	116.76	82.51	49.56	200.8	147.99	248.32	68.15	319.82	19.13	127.89	221.69	109.07
114	atcccgttttatgaaaacaaacaaaggtttcagaaagcgagaataaataagg	Potentilleae 3	shared taxa	Rosaceae	NA	NA	Potentilleae	['Potentilla eriocarpa', 'Sibbaldia procumbens']	0	0	0	0	0	7.71	0	0	0	0	0	0	0	0	3	0	0	0	0	0	0	0	0	0	0	0	0	0	0	0	0	0	0	0	0	0	0	0	0	0	0
115	atcccgttttatgaaaacaaacaagggtttcagaaagcgagaataaataaag	Rosoideae	shared taxa	Rosaceae	NA	NA	Rosoideae	['Potentilla tetrandra', 'Fragaria moupinensis', 'Rosa willmottiae', 'Rosa sericea', 'Rubus subornatus', 'Rosa omeiensis', 'Fragaria orientalis', 'Rosa graciliflora', 'Rubus irritans']	0	0	0	0	0	28.55	0	0	41.95	0	0	0	0	14.89	0	0	0	0	0	9.3	0	0	0	0	0	0	98.34	0	0	0	0	9.66	0	0	0	0	0	0	0	13.35	0
116	atcccgttttatgaaaacaaacaagggtttcataaagcaagaataaataaag	Potentilla	shared taxa	Rosaceae	Potentilla	NA	Potentilla	['Potentilla saundersiana', 'Potentilla conferta', 'Potentilla coriandrifolia', 'Potentilla multicaulis', 'Potentilla reptans']	0	18.28	0	0	0	0	0	0	0	126.76	0	0	0	0	0	0	0	0	3.93	0	0	0	68.34	19.67	0	0	0	0	0	0	0	0	0	0	0	0	0	0	0	0	0
117	atcccgttttatgaaaacaaacaaaggtttcagaaagcgagaataaataaag	Sibbaldia cuneata	shared taxa	Rosaceae	Sibbaldia	Sibbaldia cuneata	Sibbaldia cuneata	['Sibbaldia cuneata']	1.19	0	0	0	0	0	0	0	0	0.42	0	0	0	0	0	0	0	0	0	0	0	0	0	0	0	0	0	0	0	0	0	0	0	0	0	0	0	0	0	0	0
118	atcctgttttatgaaaacaagcaagggtttcataaaccgagaataaaagag	Sibiraea	shared taxa	Rosaceae	Sibiraea	NA	Sibiraea	['Sibiraea laevigata', 'Sibiraea angustata']	491.78	597.62	545.77	380.89	134.86	270.35	219.66	162.74	124.68	268.96	554.41	727.42	519.46	206.58	262	354.23	391.38	318.81	182.85	349.35	195.85	432.58	424.5	528.89	541.04	348.74	514.3	553.61	82.47	273.29	415.5	186.55	163.11	63	157.56	164.37	571.97	141.36	224.21	203.78	275.13
119	atcctgttttatgaaaacaagcaagggtttcataaactcataaaccgagaataaaagag	Spiraea	shared taxa	Rosaceae	Spiraea	NA	Spiraea	['Spiraea schneideriana', 'Spiraea canescens', 'Spiraea mollifolia', 'Spiraea bella', 'Spiraea rosthornii', 'Spiraea alpina', 'Spiraea mongolica', 'Spiraea longigemmis', 'Spiraea laeta', 'Spiraea papillosa', 'Spiraea veitchii', 'Spiraea arcuata', 'Spiraea wilsonii', 'Spiraea japonica']	649.69	262.68	323.72	108.67	305.12	249.74	206.62	602.71	280.07	183.01	316.59	459.04	184.26	105	175.03	934.03	326.82	444.64	129.53	183.69	209.88	265.46	394.6	172.2	348.29	149.19	566.43	178.2	142.5	397.42	131.05	116.83	127.92	77.7	300.27	175.72	134.75	229.05	386	138.78	127.13
120	atcctatttttcgaaaacaaacaaaggttcataaagacagaataagaatacaaaag	Saliceae	shared taxa	Salicaceae	NA	NA	Saliceae	['Salix oritrepha', 'Salix wallichiana', 'Salix brachista', 'Populus szechuanica', 'Salix souliei', 'Salix cupularis', 'Salix delavayana', 'Salix oreinoma', 'Salix paraplesia', 'Salix sclerophylla']	2536.3	3282.45	3836.89	3137.64	4067.97	3206.69	3322.41	2773.02	2929.2	3681.17	3454.72	3525.76	3663.49	4524.17	4062.54	3416.94	3533.53	3760.56	3870.41	3148.3	3888.58	4065.04	3749.41	2660.08	3146.46	4481.37	2921.26	4011.77	4427.83	3963.85	4099.42	5040	4163.63	4327.42	3144.4	3596.4	3413.47	4573.94	3126.77	4409.48	4450.04
121	atcctgttttacgaaaaaaaaag	Micranthes melanocentra	shared taxa	Saxifragaceae	Micranthes	Micranthes melanocentra	Micranthes melanocentra	['Micranthes melanocentra']	14.64	0	0	0	0	0	87.43	0	0	2.25	1.61	0	0	0	0	0	0	0	3.25	9.18	0	0	0	0	0	3.87	0	0	0	0	1.8	0	3.93	0	6.86	0	0	0	6.04	0	0
122	atcctgttttaagaaaacaaaacacaagggttccgaaagagagaataaaaaag	Saxifragaceae	shared taxa	Saxifragaceae	NA	NA	Saxifragaceae	['Saxifraga montanella', 'Saxifraga parva', 'Saxifraga aristulata', 'Saxifraga signata', 'Saxifraga subaequifoliata', 'Saxifraga granulifera', 'Saxifraga heleonastes', 'Saxifraga diversifolia', 'Saxifraga pseudohirculus', 'Saxifraga litangensis', 'Saxifraga sinomontana', 'Saxifraga tangutica', 'Micranthes lumpuensis', 'Saxifraga nigroglandulifera', 'Saxifraga przewalskii', 'Saxifraga ciliatopetal…	81.15	442.09	0	464.29	12.12	63.6	349.89	190.89	295.68	187.52	377.2	161.71	115.22	128.18	237.99	83.12	354.22	86.44	197.18	272.33	146.61	161.64	340.51	137.41	140.5	155.95	254.63	135.94	106.73	183.65	240.14	75.86	112.11	27.49	102.91	120.47	97.49	24.46	275.31	53	75.93
123	atccggttttctgaaaacaaacaaaagttgaaaaagaaaaag	Saxifraga microgyna	shared taxa	Saxifragaceae	Saxifraga	Saxifraga microgyna	Saxifraga microgyna	['Saxifraga microgyna']	0	4.01	0	11.63	82.8	19.29	0	12.05	126.19	0	0	48.86	27.25	3.75	6.1	0	0	30.54	13.51	41.34	10.47	0	4.85	0	0	6.57	0	16.25	2.8	5.45	16.64	4.17	16.44	110.33	0	0	0	17.67	0	0	0
124	atcctgttttaagaaaacaaaacacaagggttcagaaagagagaataaaaaag	Saxifraga 1	shared taxa	Saxifragaceae	Saxifraga	NA	Saxifraga	['Saxifraga oreophila', 'Saxifraga filicaulis', 'Saxifraga consanguinea', 'Saxifraga gemmipara', 'Saxifraga hispidula', 'Saxifraga hypericoides', 'Saxifraga wallichiana']	0	0	43.7	50.27	152	0	0	15.24	0	0	0	56.6	0	0	0	0	46.29	0	7.17	0	1.74	12.72	0	0	0	0	0	0	41.45	11.71	0	5.82	6.07	0	25.23	0	0	0	20.04	0	9.08
125	atcctgttttctcaaaacaaaggttcagaaggcgaaaaag	Scrophulariaceae	shared taxa	Scrophulariaceae	NA	NA	Scrophulariaceae	['Buddleja asiatica', 'Buddleja albiflora', 'Scrophularia delavayi', 'Oreosolen wattii', 'Scrophularia fargesii']	0	0	0	0	0	0	0	0	0	0	0	0	0	0	0	0	0	0	0	49.54	0	0	0	0	0	0	0	0.97	36.79	0	0	5.12	0	0	0	0	0	0	0	0	0
126	ctcctgttttcaaaaatcaaaaagtaaaaaaaaattcttaaagcgataataaataatg	Myricaria squamosa	shared taxa	Tamaricaceae	Myricaria	Myricaria squamosa	Myricaria squamosa	['Myricaria squamosa']	0	0	0	0	0	0	0	0	0	0	0	17.03	0	0	0	0	0	0	0	0	0	0	0	0	0	0	0	0	0	17.18	0	3.81	0	0	0	0	0	0	0	1.78	0
127	atctttatttttttaaaaacaagggtttaaaaaagagaataaaaaag	Allium 1	Ximen only	Amaryllidaceae	Allium	NA	Allium	['Allium sikkimense', 'Allium yuanum']	0	0	0	0	0	0	0	0	0	0	0	0	0	0	0	0	0	0	0	0	0	0	0	0	0	0	0	0	0	0	0	0	0	2.08	0	0	0	0	0	0	0
128	atcctgttttccaaaaacaaacaaaggcccagagggtgaaaaaag	Daucus carota	Ximen only	Apiaceae	Daucus	Daucus carota	Daucus carota	['Daucus carota']	0	0	0	0	0	0	0	0	0	0	0	0	0	0	0	0	27.58	0	0	0	0	0	0	0	0	0	0	0	2.52	0	0	0	0	0	0	0.71	0	0	0	0	0
129	atcctattttacaaaaacaaacaaaggcccagaaggtgaaaaaag	Apioideae 5	Ximen only	Apiaceae	NA	NA	Apioideae	['Hansenia weberbaueriana', 'Hymenidium hookeri', 'Carum buriaticum', 'Peucedanum turgeniifolium', 'Nothosmyrnium xizangense', 'Ligusticum pteridophyllum']	0	0	0	0	0	0	0	0	0	0	0	0	0	0	0	0	0	0	0	0	0	0	0	0	0	0	0	0	0	0	0	0	0	0	0	0	0	0	0	0	0
130	atcacgttttccgaaaacaaacaaattcagaaagcgaaaagaaaaaaaa	Artemisia	Ximen only	Asteraceae	Artemisia	NA	Artemisia	['Artemisia frigida', 'Artemisia minor']	0	0	0	0	0	0	0	0	0	0	0	0	0	0	0	0	0	0	0	0	0	0	0	0	0	0	9.6	0	0	0	0	0	0	0	0	0	0	0	0	0	0
131	atcacgttttccgaaaacaaacacaggttcagaaagcgaaaataaaaaag	Askellia flexuosa	Ximen only	Asteraceae	Askellia	Askellia flexuosa	Askellia flexuosa	['Askellia flexuosa']	0	0	0	0	0	0	0	0	0	0	0	0	0	0	0	0	0	13.83	0	0	0	0	0	0	0	0	0	0	0	0	0	0	0	0	0	0	0	0	0	0	0
132	atcacgttttccgaaaacaaacaaaggttcagaaagcgaaaatcaaaaa	Cavea tanguensis	Ximen only	Asteraceae	Cavea	Cavea tanguensis	Cavea tanguensis	['Cavea tanguensis']	1.08	0	0	1.27	1.62	0	0	1.01	0	0	0	0	0	0	0	1.38	1.65	0	0	1.21	1.04	1.67	0.45	0.98	0.69	0	0	0	0	0	0	0	0	0.94	0	0	0	0	0	0.85	0
133	atcacgttttccgaaaacaaaggttcagaaagcgaaaatcaaaaag	Cirsium	Ximen only	Asteraceae	Cirsium	NA	Cirsium	['Cirsium henryi', 'Cirsium shansiense']	107.98	0	0	0	0	0	0	1.33	0	0	0	0	0	19.65	0	0	0	0	19.18	0	0	0	0	0	0	0	0	0	0	0	0	0	0	0	0	0	0	0	0	1.56	0
134	atcacgttttccgaaaacaaacaaaggttcagaaagcgaaaaaaaaaaag	Sinacalia tangutica	Ximen only	Asteraceae	Sinacalia	Sinacalia tangutica	Sinacalia tangutica	['Sinacalia tangutica']	0	0	0	20.6	0	0	0	0	0	0	0	0	0	0	0	0	0	0	0	0	0	0	0	0	0	0	0	0	0	0	0	0	0	0	0	0	0	0.63	0	0	0
135	atcctgttttcataaaaaggtggttcagaaagaaaaaaaaaag	Berberis circumserrata	Ximen only	Berberidaceae	Berberis	Berberis circumserrata	Berberis circumserrata	['Berberis circumserrata']	0	0	0	0	0	0	0	0	0	0	0	0	0	0	0	0	0	0	0	0	0	0	0	0	0	0	2.31	0	0	0	5.49	0	0	0	0	0	0	0	0	0	0
136	atcctgttttcataaaaaggtggttcagaaagaaaaaaaaaaag	Berberis 1	Ximen only	Berberidaceae	Berberis	NA	Berberis	['Berberis polyodonta', 'Berberis oiwakensis', 'Berberis grodtmanniana', 'Berberis minutiflora']	0	0	0	0	0	0	0	0	0	0	0	0	0	3.03	0	0	0	0	0	0	0	0	0	0	0	0	5.58	0	0	0	3.84	0	0	0	0	0	0	0	0	0	0
137	atcctggtttacgcgaataaacctgagtttagaaagcgagaaaaagg	Braya humilis	Ximen only	Brassicaceae	Braya	Braya humilis	Braya humilis	['Braya humilis']	0	0	0	0	0	0	0	0	0	0	0	0	0	0	0	0	0	0	0	0	0	0	0	0	0	0	0	0	0	0	0	0	0	0	0	0	0	0	0	0	8.53
138	atccagttttccgaaaacaaacaagggttcagaaagctaaaatcaaaaag	Caprifoliaceae 1	Ximen only	Caprifoliaceae	NA	NA	Caprifoliaceae	['Morina chinensis', 'Triplostegia grandiflora', 'Morina kokonorica']	0	0	0	0	0	0	0	0	0	0	0	0	0	0	0	0	0	0	0	36.74	0	0	0	0	8.14	0	0	0	0	0	0	0	0	0	0	0	0	0	0	0	0
139	ctccttttgtttcctttttgcaaaagcaaaaaaaaggattaagaaagcaagaataaaaaag	Arenaria	Ximen only	Caryophyllaceae	Arenaria	NA	Arenaria	['Arenaria polytrichoides', 'Arenaria densissima']	0	0	0	0	0	0	0	0	0	0	0	0	0	0	0	0	0	0	0	37.1	0	0	0	20.22	0	0	0	0	0	0	0	0	0	0	0	0	0	0	0	0	0
140	ctccttaattgtctcctaaaaaaaacggattcaaaaagaataaaaaag	Cerastium	Ximen only	Caryophyllaceae	Cerastium	NA	Cerastium	['Cerastium pusillum', 'Cerastium fontanum']	0	0	0	0	0	0	0	0	0	0	0	0	0	0	0	0	0	0	0	0	0	0	0	0	0	0	0	0	0	0	0	0	0	0	0	0	5.33	0	0	0	0
141	ctccttaaatcgtctcctaaaaaaaaacggattcaaaaagcaagaataaaaaag	Caryophyllaceae 1	Ximen only	Caryophyllaceae	NA	NA	Caryophyllaceae	['Stellaria uda', 'Stellaria alsine', 'Stellaria infracta', 'Stellaria arenarioides', 'Arenaria melanandra', 'Stellaria decumbens', 'Stellaria graminea']	0	0	0	0	0	0	0	0	0	0	0	0	0	0	0	0	0	0	0	0	0	0	0	0	0	0	0	0	0	0	0	0	0	0	0	0	0	0	0	0	0
142	atcttctttttgagaaaaataaatatataaaatatttcttatttcagataagaaataatattttttcttatctaatattaaa	Carex kansuensis	Ximen only	Cyperaceae	Carex	Carex kansuensis	Carex kansuensis	['Carex kansuensis']	0	0	0	0	0	0	0	0	0	0	0	0	0	0	0	0	0	0	0	0	0	0	0	0	0	0	0	0	0	0	0	0	0	0	0	0	0	0	0	0	0
143	atccagttttctgattcttaaaacaaacaggggttcagaaagcaatataaag	Hippophae neurocarpa	Ximen only	Elaeagnaceae	Hippophae	Hippophae neurocarpa	Hippophae neurocarpa	['Hippophae neurocarpa']	0	0	0	0	0	0	0	0	0	0	0	0	0	0	0	0	31.2	0	0	0	0	0	0	0	0	0	0	0	0	9.22	0	15.62	2.31	0	0	0	0	0	0	0	0
144	atcctatttttcaaaaaagcaaaaagaaaagaacagctcagaaaaaaaag	Swertia 1	Ximen only	Gentianaceae	Swertia	NA	Swertia	['Swertia przewalskii', 'Swertia wolfgangiana', 'Swertia bifolia']	0	0	0	0	0	0	0	0	0	0	0	0	0	0	0	0	0	0	0	0	0	0	0	0	0	0	0	0	0	9.13	0	0	0	0	0	0	0	0	0	0	0
145	atccttttttacgaaaataaagagggtctcagaaagcgagaatagaaaaaaaag	Geranium refractum	Ximen only	Geraniaceae	Geranium	Geranium refractum	Geranium refractum	['Geranium refractum']	0	0	0	0	0	0	0	0	0	0	0	0	14.2	0	0	0	0	0	0	0	0	0	0	0	0	3.5	0	0	0	0	0	0	0	0	0	0	0	0	0	0	0
146	atcctattttacgaaaaccaacaccggggggttagaaagcgataaaaaaaaaaag	Chamaenerion conspersum	Ximen only	Onagraceae	Chamaenerion	Chamaenerion conspersum	Chamaenerion conspersum	['Chamaenerion conspersum']	0	0	0	0	0	0	0	0	0	0	0	0	0	0	0	0	0	0	0	0	0	0	0	0	0	0	0	0	0	0	0	0	0	0	0	0	0	0	0	0	0
147	atcttctttttttgttttcaaaaacaaaggttcataaaaagaaaaaaag	Pedicularis 7	Ximen only	Orobanchaceae	Pedicularis	NA	Pedicularis	['Pedicularis torta', 'Pedicularis davidii']	0	0	0	0	0	0	0	0	0	0	0	0	0	0	0	0	0	0	0	0	0	0	0	0	0	0	0	0	0	0	0	0	11.68	0	0	0	0	0	0	0	0
148	atcttctttttttcttttcaaagcaaaggttcagaaaacaaaaaaaag	Pedicularis anas	Ximen only	Orobanchaceae	Pedicularis	Pedicularis anas	Pedicularis anas	['Pedicularis anas']	0	0	0	0	0	0	0	0	0	0	0	0	0	0	0	0	0	0	0	0	0	0	0	0	0	0	0	0	0	0	0	0	0	0	0	0	0	0	0	0	0
149	atcttcttttttgttttcaaaacaaaggttcagaaaacgaaaaaaag	Pedicularis 6	Ximen only	Orobanchaceae	Pedicularis	NA	Pedicularis	['Pedicularis lyrata', 'Pedicularis salviiflora', 'Pedicularis cymbalaria', 'Pedicularis polyodonta', 'Pedicularis deltoidea']	0	0	0	0	0	0	0	8.36	0	0	0	0	0	0	0	7.54	0	0	0	0	0	0	0	0	0	0	0	0	0	0	0	0	0	0	0	0	0	0	0	0	0
150	atcctattttcagaaaaaatttaagggatttctgaaagcgagaataaaaaaag	Meconopsis punicea	Ximen only	Papaveraceae	Meconopsis	Meconopsis punicea	Meconopsis punicea	['Meconopsis punicea']	77.02	47.77	0	38.6	131.61	0	1.48	8.29	0	0	0	0	3.11	2.05	81.83	26.45	0	0	10.29	10.03	37.54	20.32	0	25.73	0	10.62	0	4.99	11.79	0	0	16.32	8.92	0	0	0	33.19	0	0	22.11	17.92
151	atcctgttttctcaaaacaaaggttcagaaaacgaaaaaaaaaaaag	Lancea hirsuta	Ximen only	Phrymaceae	Lancea	Lancea hirsuta	Lancea hirsuta	['Lancea hirsuta']	0	0	0	0	0	0	4.44	1.56	20.87	8.92	0	15.39	5.16	0	14.43	0.97	22.49	0	1.08	19.24	1.6	23.65	0	8.94	8.22	0	0	13.34	4.75	4.31	14.43	0	0	0	0	0	0	26.9	0	0	16.61
152	ctcctgctttccaaaaggaaagaataaaaaag	Persicaria	Ximen only	Polygonaceae	Persicaria	NA	Persicaria	['Persicaria capitata', 'Persicaria chinensis', 'Persicaria glacialis']	0	0	0	0	0	0	0	0	0	0	0	0	0	0	0	0	0	0	0	0	0	0	0	0	0	0	0	0	0	0	0	0	0	0	0	0	0	0	0	0	0
153	atcctctttttagaaaacaaagattaaaggaaaataaaaaaggggcg	Androsace 1	Ximen only	Primulaceae	Androsace	NA	Androsace	['Androsace yargongensis', 'Androsace zambalensis']	0	0	0	0	0	11.36	0	0	0	0	0	0	0	0	0	0	0	0	0	0	0	0	0	0	0	0	0	0	0	0	0	0	0	0	0	0	0	0	0	0	0
154	atccttttttcagaaaacaaaaagggttcagaaagcaagaatcaaaaag	Adonis brevistyla	Ximen only	Ranunculaceae	Adonis	Adonis brevistyla	Adonis brevistyla	['Adonis brevistyla']	0	0	0	0	0	0	0	0	0	0	0	0	0	0	0	0	0	0	0	0	0	0	0	0	0	0	0	0	0	0	0	0	0	0	0	0	0	0	0	0	0
155	atccttatttcagaaaacaaaagggggttcagaaagcaagaataaaaaaag	Anemone 3	Ximen only	Ranunculaceae	Anemone	NA	Anemone	['Anemone rupicola', 'Anemone davidii', 'Anemone griffithii', 'Anemone tomentosa']	0	0	0	0	0	0	0	0	0	0	0	0	0	0	0	0	0	0	0	0	0	0	0	6.24	0	0	0	0	0	0	0	3.47	0	0	0	0	0	0	0	0	0
156	atcctgtttttagaaaacaaatgaaaataaaataaagggttcagagaaagcaagaataaaag	Delphinieae	Ximen only	Ranunculaceae	NA	NA	Delphinieae	['Delphinium omeiense', 'Delphinium potaninii', 'Aconitum brevicalcaratum', 'Delphinium muliense']	0	0	0	0	0	0	0	0	0	0	0	0	0	2.16	0	0	0	0	0	0	0	0	0	0	0	0	0	0	0	0	0	0	0	0	0	0	0	0	0	0	0
157	atcctatttttcgaaaacaaacaaaaaaacaaacaaaggttcataaagacagaataagaatacaaaag	Populus	Ximen only	Salicaceae	Populus	Populus davidiana	Populus davidiana	['Populus davidiana']	40.86	0	0	0	0	0	0	0	0	0	0	0	0	0	0	0	0	0	0	0	0	0	0	0	0	0	0	0	0	0	0	0	0	0	0	0	0	0	0	0	0
[truncated: 94 more columns]

## Sheet: Rarefaction,Naleng
No.	sequence	Final_name	classification	family_name	genus_name	species_name	scientific_name	species_list	132	459	732	868	1088	1634	1852	2319	2463	3076	3503	3857	4055	4330	4487	4685	4804	5000	5236	5473	6223	6531	6608	6702	6795	6920	7226	7371	7559	7905	8180	8784	9032	9280	9694	10286	10820	11210	11405	11692	11932
1	atctttattttttgaaaaacaagggtttaaaaaagagaataaaaaag	Allium	shared taxa	Amaryllidaceae	Allium	NA	Allium	['Allium tanguticum', 'Allium chrysanthum', 'Allium forrestii', 'Allium przewalskianum', 'Allium chrysocephalum', 'Allium plurifoliatum', 'Allium rude', 'Allium mairei', 'Allium polyrhizum']	4.52	0	0	0	0	0	0	0	1.68	0	0	0	0	0	0	0	0	0	0	0	0	0	0	0	0	0	0	0	0	0	0	0	0	0	0	0	0	0	0	0	0
2	atcctattttccaaaaacaaacaaaggcccagaaggtgaaaaaag	Apioideae 2	shared taxa	Apiaceae	NA	NA	Apioideae	['Heracleum hemsleyanum', 'Heracleum millefolium', 'Heracleum yungningense', 'Pimpinella diversifolia', 'Ligusticum acuminatum', 'Ligusticum daucoides', 'Hymenidium benthamii', 'Ligusticum involucratum', 'Ligusticum oliverianum', 'Ligusticopsis brachyloba', 'Heracleum franchetii', 'Heracleum souliei', 'Heracleum vicinum', 'Pimpinella henryi', 'Pimpinella smithii', 'Heracleum candicans', 'Heracleu…	0	0	0	0	0	0	0	0	0	0	0	0	0	0	0	0	10.3	0	0	0	0	0	0	0	0	0	0	0	0	0	0	0	0	0	0	0	0	0	0	0	0
3	atcctgttttccaaaaacaaacaaaggcccagaaggtgaaaaaag	Apioideae 3	shared taxa	Apiaceae	NA	NA	Apioideae	['Angelica nitida', 'Hymenidium hedinii', 'Hymenidium linearilobum', 'Pleurospermum franchetianum', 'Pterocyclus angelicoides', 'Hansenia forbesii', 'Hymenidium benthamii']	0	0	0	0	0	0	0	0	0	0	1.68	0	0	0	0	0	0	0	0	0	0	0	0	0	0	0	0	0	0	0	0	0	0	2.11	0	0	0	0	11	0	0
4	atcctgttttccaaaaacaaacaaaggcccagaaggtgaaaaag	Apioideae 4	shared taxa	Apiaceae	NA	NA	Apioideae	['Acronema muscicola', 'Acronema schneideri', 'Pleurospermum foetens', 'Chamaesium paradoxum', 'Chamaesium thalictrifolium', 'Sinodielsia thibetica', 'Hymenidium wilsonii']	0	2.95	0	5.39	8.94	0	5.53	3.83	0	8.56	5.15	1.81	0	0	0	0	3.11	0	2.16	13.09	0	0	0	0	0	14.4	0	32.4	3.63	0	0	4.3	0	0	6.83	1.45	8.33	11.51	20	38.91	90.13
5	atcctatgtttccaaaaacaaacaaaggcccagaaggtgaaaaaag	Apioideae 1	shared taxa	Apiaceae	NA	NA	Apioideae	['Hymenidium bicolor', 'Sinocarum cruciatum', 'Pleurospermum giraldii', 'Vicatia coniifolia']	95.14	176.18	111.8	84.02	115.42	61.26	84.09	95.98	74.58	93.67	80.81	36.68	59.95	83.05	24.79	43.71	66.12	114.79	92.37	100.11	32.57	38.21	43.5	82.62	23.53	57.78	115.2	101.65	36.99	76.34	77.18	26.7	73.85	49.74	43.7	235.38	132.82	81.37	93.44	173.45	314.22
6	atctttatttttagaaaaacaagggttttcttttaaaaactagaataaaaagg	Nolinoideae	shared taxa	Asparagaceae	NA	NA	Nolinoideae	['Rohdea delavayi', 'Reineckea carnea']	0	0	0	0	0	0	0	0	0	0	0	0	0	0	0	0	0	0	0	0	0	0	0	0	0	0	0	0	6.86	0	0	1.18	0	0	0	4.51	0	0	0	0	0
7	atcacgttttccgaaaacaaacaaaggttcagaaagcgaaaagaaaaaaaaaa	Ajania fruticulosa	shared taxa	Asteraceae	Ajania	Ajania fruticulosa	Ajania fruticulosa	['Ajania fruticulosa']	0	0	0	0	0	0	0	0	0	0	1.47	0	0	0	0	0	0	0	0	0	0	0	0	0	0	0	0	0	0	0	0	0	0	0	0	0	0	4.31	0	0	0
8	atcacgttttccgaaaacaaacaaaggttcagaaagcgaaaatcaaaag	Anaphalis	shared taxa	Asteraceae	Anaphalis	NA	Anaphalis	['Anaphalis souliei', 'Anaphalis lactea', 'Anaphalis aureopunctata', 'Anaphalis yunnanensis', 'Anaphalis bicolor', 'Anaphalis contorta', 'Anaphalis flavescens', 'Anaphalis margaritacea', 'Anaphalis gracilis']	0	2.84	0	0	0	5.25	0	0	4.13	6.42	0	0	0	0	0	4.88	2.97	0	0	0	7.71	0	2.08	0	0	0	0	26.42	0	0	0	0	0	0	6.47	377.41	3.65	12.83	17.56	31.19	32.33
9	atcacgttttccgaaaacaagcaaaggttcagaaagcgaaaatcaaaaag	Aster	shared taxa	Asteraceae	Aster	NA	Aster	['Aster smithianus', 'Aster albescens']	0	0	2.96	0	1.14	0	0	0	0	0	2.76	0	0	0	0	0	0	0	0	0	0	0	0	0	0	0	0	0	0	0	0	0	0	2.14	0	0	0	0	0	4.73	1.32
10	atcacgttttctgaaaacaaacaaaggttcagaaagcgaaaatcaaaaag	Himalaiella deltoidea	shared taxa	Asteraceae	Himalaiella	Himalaiella deltoidea	Himalaiella deltoidea	['Himalaiella deltoidea']	0	0	0	0	0	0	0	0	3.01	0	23.88	0	0	0	0	0	0	0	0	0	0	0	0	0	0	0	0	0	0	0	0	0	0	0	0	0	0	0	0	3.59	0
11	atcacgttttccgaaaacaaacaaaggttcagaaagcgaaaagaaaaaaaaa	Anthemideae	shared taxa	Asteraceae	NA	NA	Anthemideae	['Artemisia hedinii', 'Tanacetum tatsienense']	5.26	0	1.93	0	0	0	10.79	0	0	0	15.36	0	4.81	0	0	0	19.24	0	4.12	0	2	0	0	0	0	0	0	0	0	0	0	4.29	4.9	3.66	0	0	6.7	17.47	13.09	2.5	3.99
12	atcacgttttccgaaaacaaacaaaggttcagaaagcgaaaagaaaaaaaag	Artemisiinae	shared taxa	Asteraceae	NA	NA	Artemisiinae	['Ajania myriantha', 'Artemisia vestita', 'Artemisia gmelinii', 'Artemisia waltonii']	0	0	0	0	0	2.34	0	0	0	0	0	0	0	0	2.06	0	0	0	0	1.71	0	0	0	0	0	0	0	0	0	0	3.27	0	0	0	0	0	0	0	0	8.23	0
13	atcacgttttccgaaaacaagcaaaggttcagaaagcgaaaataaaaaag	Astereae	shared taxa	Asteraceae	NA	NA	Astereae	['Aster farreri', 'Aster dolichopodus', 'Aster ageratoides', 'Aster albescens', 'Aster altaicus', 'Erigeron acris', 'Aster poliothamnus', 'Aster asteroides', 'Aster batangensis', 'Aster souliei', 'Aster brachytrichus', 'Aster crenatifolius', 'Aster diplostephioides', 'Erigeron breviscapus', 'Aster yunnanensis', 'Aster alpinus', 'Aster flaccidus', 'Aster handelii']	16.49	10.97	20.75	11.51	21.36	6.32	6.89	5.94	14.68	8.97	92.03	20.98	21.32	0	10.07	18.59	17.3	7.47	41.8	1.61	13.17	13.99	8.09	16.78	2.1	13.06	5.22	13.45	14.77	2.18	27.07	11.57	22.33	9.61	30.66	5.6	17.52	27.19	21.63	177.94	176.16
14	atcacgttttccgaaaacaaacaaaggttcagaaagcgaaaagaaaaaaaa	Asteroideae 1	shared taxa	Asteraceae	NA	NA	Asteroideae	['Artemisia roxburghiana', 'Chrysanthemum przewalskii', 'Artemisia desertorum', 'Artemisia parviflora', 'Artemisia nanschanica', 'Artemisia macrocephala', 'Ajania tibetica', 'Achillea wilsoniana', 'Carpesium scapiforme', 'Artemisia dracunculus', 'Artemisia annua', 'Artemisia dubia', 'Artemisia rutifolia', 'Artemisia japonica', 'Ajania khartensis', 'Artemisia scoparia']	5.13	10.59	2.34	0	5.57	0	8.18	1.44	1.91	2.68	8.05	4.93	5.53	15.14	2.51	0	0	1.73	24.91	2.28	11.93	5.95	2.46	0	0	3.76	0	6.6	0	0	4.13	0	10.94	2.97	6.78	390.67	1.58	1.97	59.14	241.67	260.72
15	atcacgttttccgaaaacaaacaaagattcagaaagcgaaaatcaaaaag	Asteroideae 2	shared taxa	Asteraceae	NA	NA	Asteroideae	['Aster taliangshanensis', 'Senecio scandens']	0	0	0	3.79	0.97	0	0	1.5	1.81	0	1.86	0	0	0	0	3.3	0	2.75	0	0	1.39	3.81	0	0	0	0	7.98	0	0	0	0	0	0	0	0	0	3.52	7.74	13.71	13.97	7.23
16	atcacgttttccgaaagttcagaaagcgaaaataaaaaag	Cichorieae	shared taxa	Asteraceae	NA	NA	Cichorieae	['Parasyncalathium souliei', 'Soroseris erysimoides', 'Stebbinsia umbrella']	0	0	2.02	0	0	0	0	0	1.53	0	0	0	0	0	0	0	0	0	0	0	0	0	0	0	0	0	0	0	0	0	3.73	0	0	0	0	0	0	9	0	2.57	66.35
17	atcacgttttccgaaaacaaacaaaggttcagaaagcgaaaataaaaag	Gnaphalieae	shared taxa	Asteraceae	NA	NA	Gnaphalieae	['Anaphalis bicolor', 'Leontopodium dedekensii', 'Leontopodium franchetii', 'Leontopodium leontopodioides', 'Anaphalis nepalensis', 'Leontopodium nanum', 'Leontopodium ochroleucum', 'Leontopodium pusillum', 'Leontopodium sinense', 'Leontopodium souliei', 'Leontopodium stracheyi']	35.12	39.67	12.57	33.99	24.79	3.79	11.2	5.27	8.39	7.68	6.55	3.38	9.67	7.5	10.11	11.91	29.27	18.54	25.93	22.52	3.95	12.81	7.73	11.38	4.59	17.12	67.9	0	0	0	19.25	12.84	24.26	6.37	24.97	0.87	2.22	37.27	23.33	116.91	125.64
18	atcacgttttccgaaaacaaacaaaagttcagaaagcgaaaataaaaaag	Tussilagininae	shared taxa	Asteraceae	NA	NA	Tussilagininae	['Ligularia lamarum', 'Cremanthodium helianthus', 'Ligularia veitchiana']	6.56	4.48	6.97	9.43	0.96	0	5.93	8.42	8.22	3.68	16.98	2.36	13.57	0	3.89	5.92	2.03	7.53	0	5.15	3.92	0	0	6.96	0	6.13	24.01	10.02	4.05	0	3.61	10.98	6.04	3.63	8.06	1.88	0	1.12	4.49	10.46	3.06
19	atcacgttttccgaaaacaaacaaaggttcagaaagcgaaaatccaaaag	Saussurea 3	shared taxa	Asteraceae	Saussurea	NA	Saussurea	['Saussurea salicifolia', 'Saussurea amara', 'Saussurea parviflora', 'Saussurea pinnatidentata']	2.79	0	0	14.45	2.17	2.71	0	5.77	2.01	11.67	24.03	24	21.44	0	3.8	2.88	0	0	2.08	12.87	21.97	3.12	10.82	0	17.56	5.77	10.73	12.16	23.03	0	13.24	1.23	0	24.63	25.98	0	3.04	10.56	32.5	17.18	35.38
20	atcacgttttccgaaaacaaacaaaggttccgaaagcgaaaatcaaaaag	Saussurea 1	shared taxa	Asteraceae	Saussurea	NA	Saussurea	['Saussurea hypsipeta', 'Saussurea medusa']	0	0	0	0	0	0	0	0	0	0	0	0	0	0	0	0	0	0	0	0	0	0	0	0	0	0	0	0	0	0	0	0	0	0	0	249.79	0	0	0	0	0
21	atcacgttttccgaaaacaaacaaaggttcagaaagcgaaaatcaaaaag	Saussurea 2	shared taxa	Asteraceae	Saussurea	NA	Saussurea	['Saussurea sobarocephala', 'Saussurea semifasciata', 'Saussurea tangutica', 'Saussurea katochaete', 'Saussurea graminea', 'Saussurea laniceps', 'Saussurea longifolia', 'Saussurea pachyneura', 'Saussurea phaeantha', 'Saussurea chetchozensis', 'Saussurea wettsteiniana', 'Saussurea brunneopilosa', 'Saussurea leontodontoides', 'Saussurea leucoma', 'Saussurea obvallata', 'Saussurea erubescens', 'Saus…	228.5	162.42	166.78	153.03	131.62	123.35	48.12	107.17	138.36	124.74	288.31	122.97	148.93	71.51	74	126.78	170.17	92.45	128.55	94.66	172.06	109.55	89.78	154.93	89.21	107.86	198.5	157.54	100.79	88.13	151.85	103.3	184.93	101.25	152.24	464.18	98.58	181.89	244.46	564.41	468.26
22	atcacgttttccgaaaacaaacaaaggttcagaaagcgaaaagaaaaaag	Senecio 1	shared taxa	Asteraceae	Senecio	NA	Senecio	['Senecio densiserratus', 'Senecio dubitabilis']	0	0	0	0	0	0	0	0	0	0	0	0	0	0	0	0	0	0	0	0	0	0	0	0	0	0	0	0	0	0	0	0	0	0	0	3.63	0	0	0	0	0
23	atcacgttttccgaaaacaaacaaaggttcagaaagcgaaaagaaaaaaag	Senecio graciliflorus	shared taxa	Asteraceae	Senecio	Senecio graciliflorus	Senecio graciliflorus	['Senecio graciliflorus']	0	0	0	0	0	0	0	0	0	0	0	0	0	0	0	0	0	0	0	0	0	0	0	0	0	0	0	0	0	0	0	0	0	0	0	1.07	0	0	0	2.49	0
24	atcgcgttttccgaaaacaaacaaaggttcagaaagcgaaaatcaaaaag	Youngia	shared taxa	Asteraceae	Youngia	NA	Youngia	['Youngia paleacea', 'Youngia simulatrix']	0	0	0	0	0	0	0	0	0	0	0	0	0	0	0	0	11.67	0	0	0	0	0	0	0	0	0	0	0	0	0	0	1.52	0	0	0	0.9	0	0	0.4	0	0
25	atcctgttttccgaaaacaaataaaacaaatttaagggttcataaagtgagaataaaaaag	Betula	shared taxa	Betulaceae	Betula	NA	Betula	['Betula delavayi', 'Betula utilis', 'Betula platyphylla', 'Betula potaninii']	0	2.61	3.45	0	1.63	0	6.42	0	0	0	0	2.54	5.06	0	2.8	0	0	8.34	9.17	1.84	9.27	0	0	0	0	8.44	0	10.8	0	0	22.49	4.74	15.3	10.65	18.28	0	0	0	0	0	5.56
26	atccggttttccgaaaacaaacaaaagttgaaaaagaaaaag	Microula	shared taxa	Boraginaceae	Microula	NA	Microula	['Microula pseudotrichocarpa', 'Microula tibetica', 'Microula trichocarpa', 'Microula younghusbandii']	10.78	19.43	0	0	5.06	1.44	0	0	0	0	9.36	0	0	0	0	0	0	0	0	0	4.95	0	0	0	0	0	0	0	0	0	0	0	0	2.56	0	0	0	1.19	19.03	12.7	7.16
27	atcctggtttacgcgaacaaaccaaagtgtagaaagcgagaaagaagg	Draba lanceolata	shared taxa	Brassicaceae	Draba	Draba lanceolata	Draba lanceolata	['Draba lanceolata']	0	0	0	0	0	0	0	0	0	0	0	0	0	0	0	0	0	0	0	0	0	0	0	0	0	0	0	0	0	0	0	0	0	0	0	0	0	0	0	3.21	0
28	atccggttttagttttccgaaaacaaacagaggttcagaaagctaaaataaaaaag	Erysimum roseum	shared taxa	Brassicaceae	Erysimum	Erysimum roseum	Erysimum roseum	['Erysimum roseum']	8.18	9.03	8.62	17.2	4.86	11.85	4.45	20.44	32.88	7.26	0	0	0	0	0	0	0	0	0	0	0	0	0	0	0	0	0	0	0	0	0	0	0	0	0	0	0	0	0	0	0
29	atccagttttccgaaaacaagggtttagaaagcaaaaatcaaaaag	Lonicera 2	shared taxa	Caprifoliaceae	Lonicera	NA	Lonicera	['Lonicera trichosantha', 'Lonicera rupicola', 'Lonicera lanceolata', 'Lonicera nervosa', 'Lonicera microphylla']	17.77	8.18	9.97	5.48	26.28	4.1	6.15	6.34	0	0	2.28	0	4.56	0	5.41	2.57	0	3.2	12.77	5.2	4.42	0	0	0	4.75	7.39	0	0	0	0	5.24	0	0	0	15.16	0	0	6.33	13.35	0	0
30	atccagttttacgaaaacaaag	Lonicera 1	shared taxa	Caprifoliaceae	Lonicera	NA	Lonicera	['Lonicera cyanocarpa', 'Lonicera hispida']	31.07	19.82	13.41	3.17	16.67	12.74	4.33	22.04	4	28.97	108.98	16.4	66.61	3.56	5.85	15.58	7.2	33.91	0	39.73	20.66	35.46	24.24	29.12	17.32	20.35	0	8.91	36.62	11.29	3.44	4.01	18.38	26.84	28.2	11.55	31.34	2.94	0	8.38	3.08
31	atcctattttccaaaaacaaagaaaggttcagaaaccaagaataaaactaaaacgaggg	Parnassia trinervis	shared taxa	Celastraceae	Parnassia	Parnassia trinervis	Parnassia trinervis	['Parnassia trinervis']	0	2.04	0	0	0	0	0	0	3.56	0	0	0	0	0	0	0	0	0	0	0	0	0	0	0	0	0	0	0	0	0	0	0	0	0	0	0	0	0	0	0	0
32	atcccattttcataaacgagaatatccaaag	Circaeaster agrestis	shared taxa	Circaeasteraceae	Circaeaster	Circaeaster agrestis	Circaeaster agrestis	['Circaeaster agrestis']	0	1.44	0	0	0	0	0	0	0	0	0	0	0	0	0	0	0	0	0	0	0	0	0	0	0	0	0	0	0	0	0	0	0	0	0	0	0	0	0	0	0
33	atcttcttttccgaaaccaaacccaaatacaggggttcaaaaagcgcgaataaaaaag	Rhodiola	shared taxa	Crassulaceae	Rhodiola	NA	Rhodiola	['Rhodiola tangutica', 'Rhodiola quadrifida', 'Rhodiola bupleuroides', 'Rhodiola crenulata', 'Rhodiola dumulosa', 'Rhodiola fastigiata', 'Rhodiola himalensis']	8.35	20.85	70	26.4	21.42	12.31	18.41	30.17	30.26	13.51	13.64	9.5	1.73	0	0	3.02	0	0	0	3.82	0	0	0	0	0	3.64	9.47	5.08	0	0	0	0	0	0	2.55	484.35	3.31	45.97	43.27	118.38	222.73
34	atccgatttctagagacaatagtttcctttccgagaacgg	Juniperus	shared taxa	Cupressaceae	Juniperus	NA	Juniperus	['Juniperus pingii', 'Juniperus saltuaria', 'Juniperus formosana']	4.66	16.89	8.09	8.29	23.58	3.51	0	1.63	10.73	16	0	0	0	0	0	0	0	29.1	0	6.27	1.93	0	0	0	0	0	0	0	0	0	5.52	0	0	0	8.28	0	0	5.49	0	0	0
35	atcttctttttgagaaaaagaaatatataaaatatttcttatttcagataagaaagaaataatatttcttatctaatattaaa	Blysmus sinocompressus	shared taxa	Cyperaceae	Blysmus	Blysmus sinocompressus	Blysmus sinocompressus	['Blysmus sinocompressus']	0	0	0	0	1.96	0	0	0	0	0	0	0	0	0	0	0	0	0	0	0.78	0	0	0	0	0	0	0	0	0	0	0	0	0	0	0	0	1.71	5.44	1.57	0	3.12
36	atcttctttttgagaaaaagaaatatataaaatatttcttatttcagataagaaataatattttttcttatctaatattaaa	Carex 1	shared taxa	Cyperaceae	Carex	NA	Carex	['Carex coriophora', 'Carex atrofusca', 'Carex orbicularis']	48.5	42.76	33.85	33.54	35.81	61.15	87.59	36.25	22.76	46.74	25.17	25.22	17.12	39.01	14.03	28.92	46.24	36.63	27.09	113.11	12.69	26.39	5.78	20.03	9.38	46.97	57.66	44.25	22.03	28.51	60.41	54.53	56.72	28.53	88.58	63.22	71.62	47.2	12.57	10.51	5.25
37	atcttctttttgagaaaaagaaatatatgaaatatttcttatttcagataagaaataaaatatttcttatctataaa	Carex alatauensis	shared taxa	Cyperaceae	Carex	Carex alatauensis	Carex alatauensis	['Carex alatauensis']	23.64	22.93	27.82	12.67	35.54	33.58	44.44	22.22	12.8	15.14	11.37	19.16	12.95	7.46	6.37	18.77	20.63	9.89	3.74	80.82	9.27	23.08	3.59	17.8	2.66	26.23	32.76	7.61	6.34	11.11	24.21	22.86	41.31	21.07	17.54	5.12	14.94	17.1	3.21	7.11	6.6
38	atcttctttttgagaaaaagaaatatatataatatttcttttttcagataagaaataatattttttcttatctaatattaaa	Carex przewalskii	shared taxa	Cyperaceae	Carex	Carex przewalskii	Carex przewalskii	['Carex przewalskii']	0	0	0	1.15	0	1.45	0	0	0	0	2.22	1.69	0	0	0.81	0	0	0	0	0.66	0	0	0	0	0	0	0	0	0	0	0	0	0	0	0	0	2.76	0.66	0.34	1.07	1.98
39	atcttctttttgagaaaaagaaatatataaaatatttcttatttcatataagaaatattttatttcttatctaatattaaa	Carex vidua	shared taxa	Cyperaceae	Carex	Carex vidua	Carex vidua	['Carex vidua']	0	5.15	5.22	1.62	6.43	6.28	4.93	1.89	0	0	3.98	0	0	0	1.2	0	0	1.98	0	11.74	0	3.1	0	0	0	0	0	0	3.29	0	10.92	3.26	0	0	5.92	20.27	6.07	10.93	5.92	5.46	10.83
40	atccagttttctgattctgaaaacaaacaagggttcagaaagcaatacaaag	Hippophae rhamnoides	shared taxa	Elaeagnaceae	Hippophae	Hippophae rhamnoides	Hippophae rhamnoides	['Hippophae rhamnoides']	0	0	0	1.85	6.5	3.21	0	0	2.62	0	0	0	0	0	0	0	0	0	0	0	0	0	0	0	0	0	0	0	0	0	4.68	0	0	0	0	0	0	0	0	0	0
41	atccagttttctgattcttaaaacaaacaagggttcagaaagcaatactaaag	Hippophae tibetana	shared taxa	Elaeagnaceae	Hippophae	Hippophae tibetana	Hippophae tibetana	['Hippophae tibetana']	0	3.14	13.11	1.81	2.61	5.37	0	1.99	0	5.58	0	4.85	5.83	0	1.41	0	0	6.96	0	0	1.33	0	3.93	0	0	0	0	0	0	0	0	2.99	4.72	0	0	0	0	0	0	0	2.5
42	atccttttttcgcaaacaaacaaagattccgaaagctaaaaaaaag	Rhododendron 1	shared taxa	Ericaceae	Rhododendron	NA	Rhododendron	['Rhododendron siderophyllum', 'Rhododendron yungningense', 'Rhododendron zheguense', 'Rhododendron racemosum', 'Rhododendron trichostomum', 'Rhododendron edgeworthii', 'Rhododendron russatum', 'Rhododendron rubiginosum', 'Rhododendron orthocladum', 'Rhododendron primuliflorum', 'Rhododendron impeditum', 'Rhododendron fastigiatum', 'Rhododendron concinnum', 'Rhododendron intricatum', 'Rhododendro…	1279.95	1257.89	1127	1238.51	1097.03	1530.73	1577.98	1146.07	1145.32	1258.26	824.91	287.34	259.87	385.18	217.72	295.28	527.51	338.95	535.43	682.31	1006.43	357.67	195.91	330.56	345.53	338.16	506.41	620.34	355.15	466.03	462.81	288.56	480.03	370.02	495.68	198.64	687.73	234.93	151.53	144.89	140.78
43	atccttctttcgcaaacaaacaaagattccgaaagctaaaaaaaag	Rhododendron 2	shared taxa	Ericaceae	Rhododendron	NA	Rhododendron	['Rhododendron delavayi', 'Rhododendron calophytum', 'Rhododendron phaeochrysum']	27.95	41.48	58.26	35.08	54.89	40.8	62.68	45.74	39.86	64.65	31.54	57.4	67.52	34.93	31.2	28.75	59.25	33.27	7.16	0.55	78.64	51.98	41.52	47.31	35.26	39.04	0	0	0	0	45.95	17.29	71.1	32.28	2.18	0	0	0	4.95	0	0
44	atcctgttttccgaaaacaaaaataagtttcataaagacagaaaaaaag	Euphorbia jolkinii	shared taxa	Euphorbiaceae	Euphorbia	Euphorbia jolkinii	Euphorbia jolkinii	['Euphorbia jolkinii']	13.24	17.82	5.87	6.33	7.47	0	0	2.16	5.05	0	2.51	0	3.14	0	0.98	2	0	2.21	2.54	0	0	3.35	0	0	0	16.95	0	0	0	0	10.17	3.85	0	2.82	43.32	0	0	0	0	0	0
45	atcctgctttccgaaaacaaaaaaataaaagttcagaaagttaaaatgaaacaaaaaag	Astragalus	shared taxa	Fabaceae	Astragalus	NA	Astragalus	['Astragalus peterae', 'Astragalus dumetorum']	0	0	0	0	0	0	0	0	0	0	0	0	0	0	0	0	0	0	0	0	0	0	0	0	0	0	0	0	0	0	0	0	0	0	0	0	2.39	0	0	0	0
46	atcctgctttccgaaaacaaacaaataaaagttcagaaagtgaaaatcaaaaaag	Caragana	shared taxa	Fabaceae	Caragana	NA	Caragana	['Caragana opulens', 'Caragana versicolor', 'Caragana roborovskyi', 'Caragana jubata', 'Caragana changduensis', 'Caragana chinghaiensis', 'Caragana gerardiana', 'Caragana erinacea']	0	0	0	0	0	0	0	0	0	0	0	0	0	0	0	0	0	0	0	0	0	0	0	0	0	0	0	0	0	0	0	0	0	0	0	0	0	0	0	4.4	1.07
47	atcctgctttccgaaaacaaacaaataaaagttcagcaaagtgaaaataaaaaaag	Hedysarum	shared taxa	Fabaceae	Hedysarum	NA	Hedysarum	['Hedysarum citrinum', 'Hedysarum ussuriense', 'Hedysarum sikkimense']	56.18	38.88	26.28	18.61	28.93	18.83	17.07	25.63	41.04	17.08	24.64	11.68	18.56	21.96	5.46	17.83	8.7	13.34	13.85	60.59	21.27	19.8	8.02	28.13	7.6	24.19	35.4	6.69	17.43	50.4	14.4	14.92	12.19	16.41	45.62	6.73	45.54	23.77	9.86	21.5	31.89
48	atcctgctttccgaaaacaaaaaaataaaagttcagaaagttaaaattaaacaaataaag	Galegeae 1	shared taxa	Fabaceae	NA	NA	Galegeae	['Oxytropis ochrocephala', 'Oxytropis deflexa', 'Oxytropis kansuensis', 'Oxytropis merkensis', 'Oxytropis densa', 'Astragalus skythropos']	0	0	0	2.97	0	0	0	0	0	0	0	0	0	0	0	0	0	0	0	0	0	0	0	0	0	0	0	0	0	0	0	0	0	0	0	0	0	0	13.32	6.25	5.16
49	atcctgctttccgaaaacaaaaaaataaaagttcagaaagttaaaattaaacaaaaaag	Galegeae 2	shared taxa	Fabaceae	NA	NA	Galegeae	['Oxytropis glabra', 'Astragalus ernestii', 'Oxytropis melanocalyx', 'Astragalus sungpanensis', 'Astragalus mongholicus', 'Astragalus pullus']	0	0	1.62	0	0.93	0	0	0	0	0	0	0	0	0	0	0	0	0	0	2.44	0	0	0	0	0	0	0	0	0	0	0	0	0	0	0	0	0	0	0	8.4	16.2
50	atcctattttacgaaaacaaataagggttcagaagaaagcgagaataaaaaaag	Quercus	shared taxa	Fagaceae	Quercus	NA	Quercus	['Quercus aquifolioides', 'Quercus pannosa', 'Quercus pseudosemecarpifolia', 'Quercus rehderiana', 'Quercus guajavifolia']	0	8.42	0	0	2.36	0	0	3.05	0	1.76	0	0	0	0	0	1.68	0	0	0	5.93	0	4.66	0	0	0	0	0	0	0	0	0	0	0	0	10.88	0	0	0	0	0.84	0
51	atcctatattttcaaaaaagcaaaaaggaaaggcttagtaaagaaataaag	Gentiana algida	shared taxa	Gentianaceae	Gentiana	Gentiana algida	Gentiana algida	['Gentiana algida']	0	0	0	0	0	0	0	0	0	0	12.1	0	0	0	0	0	0	0	0	0	0	0	0	0	0	4.15	4.2	0	0	0	0	2.16	0	0	0	0	4.52	0	0	0	0
52	atcctgctttccgaaaacaaacaaaacacaagggttcagaaagagagaatcaaataaaaaag	Ribes 1	shared taxa	Grossulariaceae	Ribes	NA	Ribes	['Ribes longiracemosum', 'Ribes glaciale', 'Ribes vilmorinii', 'Ribes humile', 'Ribes orientale', 'Ribes himalense', 'Ribes tenue']	4	2.67	5.19	2.22	1.53	6.67	0	0	0	0	1.92	4.81	5.45	0	0.97	0	0	0	0	8.89	6.77	4.92	0	0	5.03	5.22	0	0	0	12.28	0	0	7.47	4.46	0	0	0	10.04	0	0	0
53	atcctgctttccgaaaacaaacaaaacacaagggttcagaaagagaaataaaaaag	Ribes 2	shared taxa	Grossulariaceae	Ribes	NA	Ribes	['Ribes longiracemosum', 'Ribes takare']	0	0	0	0	0	0	0	0	0	0	0	0	0	0	0	0	0	0	0	0	0	0	0	0	0	5.33	0	0	0	0	0	0	0	0	0	0	0	0	0	3.6	0
54	atcctgttttctaaaaacaaataagggttcataaagcgagaatcaaaaag	Pterocarya	shared taxa	Juglandaceae	Pterocarya	Pterocarya macroptera	Pterocarya macroptera	['Pterocarya macroptera']	0	0	0	0	0	0	4.13	0	0	0	0	0	0	0	0	4.4	0	0	0	0	0	0	0	0	0	0	0	0	0	0	0	0	0	0	0	0	0	0	0	0	0
55	atcctgttttctcaaaacaaaggttcaaaaaacgaaaaaagg	Ajuga	shared taxa	Lamiaceae	Ajuga	NA	Ajuga	['Ajuga forrestii', 'Ajuga lupulina']	3.28	6.34	0	0	0	2.48	13.04	0	0	3.14	4.17	0	0	0	0	0	0	0	0	0	0	0	0	0	0	0	0	0	0	0	0	0	0	0	0	0	0	0	1.3	0	0
56	atcctgttttctcaaaacaaaggttcaaaaaacgacaaaaag	Dracocephalum	shared taxa	Lamiaceae	Dracocephalum	NA	Dracocephalum	['Dracocephalum heterophyllum', 'Dracocephalum rupestre']	0	0	0	0	0	0	0	0	0	0	0	0	0	0	0	0	0	0	0	0	0	0	0	0	0	0	0	0	0	0	0	0	0	0	0	0	0	13.63	0	0	0
57	atcctattttctcaaaacaaaggttcaaaaaacgaaaaaaggg	Elsholtzia densa	shared taxa	Lamiaceae	Elsholtzia	Elsholtzia densa	Elsholtzia densa	['Elsholtzia densa']	0	6.71	0	0	0	0	0	0	8	0	0	0	0	0	0	0	0	0	0	0	0	0	0	0	0	0	0	0	0	0	0	0	0	0	0	0	0	0	0	0	0
58	atcctgttttctcaaaacaaag	Mentheae	shared taxa	Lamiaceae	NA	NA	Mentheae	['Origanum vulgare', 'Nepeta laevigata', 'Nepeta stewartiana']	0	0	0	0	0	0	0	0	0	0	0	0	0	0	0	0	0	0	0	0	0	0	0	0	0	0	0	0	0	0	0	0	0	0	0	0	0	0	0	0	0
59	atcctgttttctcaaaaaaaag	Salvia	shared taxa	Lamiaceae	Salvia	NA	Salvia incertae sedis	['Salvia castanea', 'Salvia evansiana', 'Salvia cyclostegia', 'Salvia przewalskii', 'Salvia flava', 'Salvia brachyloma', 'Salvia cynica', 'Salvia prattii', 'Salvia maximowicziana']	17.27	17.24	2.01	22.74	3.96	4.84	0	12.47	1.55	9.98	150.07	26.75	33.65	30.25	2.96	2.67	6.82	0	0.99	6.88	14.89	16.57	11.91	0	7.36	2.74	0	0	0	0	0	0	0	8.43	4.21	0	0	0	0	0	0
60	atcctattttacgaaaaccaacaccggggggttagaaagcgataaaaaaaaaag	Chamaenerion angustifolium	shared taxa	Onagraceae	Chamaenerion	Chamaenerion angustifolium	Chamaenerion angustifolium	['Chamaenerion angustifolium']	0	0	0	0	0	0	0	0	0	4.89	0	0	0	0	0	0	3.17	0	0	0.5	0	0	0	0	0	0	0	0	0	0	0	0	0	0	0	0	0	0	0	0	0
61	atcctattttacgaaaaccagcaccgggggtttagaaagcgatcaaaaaaaag	Epilobium	shared taxa	Onagraceae	Epilobium	NA	Epilobium	['Epilobium sikkimense', 'Epilobium palustre', 'Epilobium cylindricum']	2.84	0	0	0	0	0	0	0	0	0	0	0	0	0	0	0	0	0	0	0	1.48	0	0	0	0	0	0	0	0	0	0	0	0	0	0	0	0	0	0	0.87	0
62	atcttctttttttcttttcaaaacaaaggttcagaaaacaaaaaaag	Pedicularis 1	shared taxa	Orobanchaceae	Pedicularis	NA	Pedicularis	['Pedicularis cristatella', 'Pedicularis cheilanthifolia']	0	0	0	0	0	0	0	0	0	0	0	0	0	0	0	0	0	0	0	0	0	0	0	0	0	0	0	0	0	0	0	0	0	0	0	0	0	0	0	0	0
63	atcttctttttttgttttcaaaaacaaaggttcagaaaaataaaaaaaa	Pedicularis 2	shared taxa	Orobanchaceae	Pedicularis	NA	Pedicularis	['Pedicularis cranolopha', 'Pedicularis longiflora']	0	0	1.75	0	1.02	0	0	0	0	0	0	0	0	0	0	0	0	0	0	0	0	0	0	0	0	0	0	0	0	0	0	0	0	0	0	0	0	0	0	0	0
64	atcttctttttttttcaaaacaaaggttcagaaaacgaaaaaaag	Pedicularis 3	shared taxa	Orobanchaceae	Pedicularis	NA	Pedicularis	['Pedicularis szetschuanica', 'Pedicularis trichoglossa', 'Pedicularis alopecuros', 'Pedicularis plicata', 'Pedicularis rudis', 'Pedicularis axillaris', 'Pedicularis semitorta']	5.07	4.04	9.34	6.59	3.54	3	0	13.94	5.23	14.45	4.86	9.68	6.57	0	4.81	0	8.19	0	2.89	6.42	3.38	8.24	5.41	0	4.66	0	15.68	26.75	12.46	26.04	8.59	0	5.82	7.84	10.71	4.77	8.06	0	1.54	21.55	77.18
65	atcttcttttttttttcaaaacaaaggttcagaaaacgaaaaaaag	Pedicularis 4	shared taxa	Orobanchaceae	Pedicularis	NA	Pedicularis	['Pedicularis gracilis', 'Pedicularis ingens', 'Pedicularis lophotricha', 'Pedicularis rhodotricha', 'Pedicularis roylei', 'Pedicularis brevilabris']	11.36	8.33	19.64	19.09	14.49	13.11	19.22	20.2	9.67	39.49	16.48	33.07	17.75	11.95	5.13	7.24	40.15	0	2.58	0	5.11	7	11.07	17.7	7.85	11.18	0	0	0	0	24.27	11.71	7.8	7.39	0	0	7.76	0	3.71	31.43	17.33
66	atcttctttttttttttcaaaacaaaggttcagaaaacgaaaaaaag	Pedicularis 5	shared taxa	Orobanchaceae	Pedicularis	NA	Pedicularis	['Pedicularis lutescens', 'Pedicularis scolopax']	8.61	5.47	28.81	14.59	9.91	7.75	12.38	12.56	3.7	9.79	14.89	3.42	0	0	0	0	0	0	0	0	4.26	4.39	0	0	0	0	0	0	0	0	0	0	0	0	0	0	0	0	0	3.66	0
67	atcttctttttttcttttcaaaacaaaggttcagaaaacaaaaaaaag	Pedicularis alaschanica	shared taxa	Orobanchaceae	Pedicularis	Pedicularis alaschanica	Pedicularis alaschanica	['Pedicularis alaschanica']	19	2.68	1.92	5.76	0	0	0	3.28	0	0	10.08	0	0	0	0	0	0	0	0	0	0	0	0	0	0	0	0	0	0	0	0	0	0	0	0	0	2.81	0	2.74	32.81	0
68	atcttctttttttttttcaaaacaagggttcagaaaacgaaaaaaag	Pedicularis lasiophrys	shared taxa	Orobanchaceae	Pedicularis	Pedicularis lasiophrys	Pedicularis lasiophrys	['Pedicularis lasiophrys']	0	0	0	1.06	0	0	0	0	0	0	0	0	0	0	0	0	0	0	0	0	0	0	0	0	0	0	0	0	0	0	0	0	0	0	0	0	0	0	0.92	0	0
69	atcttcttttttttcaaaacaaaggttcagaaaacgaaaaaaag	Pedicularis lineata	shared taxa	Orobanchaceae	Pedicularis	Pedicularis lineata	Pedicularis lineata	['Pedicularis lineata']	0	0	0	0	0	0	0	0	0	0	0	0	0	0	0	0	0	0	0	0	0	0	0	0	0	0	0	0	0	2.31	0	0	0	0	0	1.42	0	0	0	2.22	13.72
70	atcttctttttttgttttcagttcagaaaaagaaaaaag	Pedicularis metaszetschuanica	shared taxa	Orobanchaceae	Pedicularis	Pedicularis metaszetschuanica	Pedicularis metaszetschuanica	['Pedicularis metaszetschuanica']	167.87	109.52	89.24	50.76	80.08	48.66	46.23	109.6	74.63	80.94	39.86	33.22	52.81	44.07	38.31	25.51	113.88	55.79	64.96	125.67	39.01	37.32	11.91	56.74	27.32	37.78	80.27	172.61	85.82	106.48	82.9	35.56	190.75	35.37	60.88	32.57	197.41	53.8	18.88	29.9	9.57
71	atcttcttttttttttcaaaacaagggttcagaaaacgaaaaaag	Pedicularis oederi	shared taxa	Orobanchaceae	Pedicularis	Pedicularis oederi	Pedicularis oederi	['Pedicularis oederi']	11.42	9.02	17.6	7.73	11.76	10.43	22.73	14.37	20.06	0	6.85	3.35	7.57	0	0	0	14.56	0	3.87	7.49	4.27	7.65	2.65	0	4.05	7.72	8.05	3.03	3.81	0	7.94	0	0	7.65	0	0	6.91	0.69	11.46	13.23	7.43
72	atcctgttttcagaaaaaaaggggggttccgaaaacaagaatccaaaaag	Corydalis	shared taxa	Papaveraceae	Corydalis	NA	Corydalis	['Corydalis hamata', 'Corydalis curviflora']	14.62	10.08	7.71	23.37	4.95	10.92	16.06	4.37	4.1	10.15	7.5	0	1.66	8.08	1.64	0	0	1.52	0	0	5.84	6.42	0	0	0	0	6.37	9.54	0	2.12	3.34	0	0	4.79	23.88	0	2.1	5.75	0	5.05	12.63
73	atcctgttttcataaaacaaattcagggatttctgaaagcgagaataaaaaaag	Meconopsis 1	shared taxa	Papaveraceae	Meconopsis	NA	Meconopsis	['Meconopsis horridula', 'Meconopsis quintuplinervia']	0	0	0	0	0	0	0	0	0	0	0	0	0	0	0	0	0	0	0	0	0	0	0	0	0	0	0	0	0	0	0	0	0	0	0	0	0	0	3.92	21.64	43.44
74	atcctgttttctcaaaacaaaggttcagaaaacgaaaaaaaaaaag	Lancea tibetica	shared taxa	Phrymaceae	Lancea	Lancea tibetica	Lancea tibetica	['Lancea tibetica']	3.88	0	0	0	1.23	0	0	0	0	0	3.35	0	0	0	0	0	2.47	0	0	0	0	0	0	0	0	0	0	0	0	0	0	0	0	0	0	0	0	0	0	0	0
75	atccggttcatagagaaaagggtttctctccttctcctaaggaaagg	Abies	shared taxa	Pinaceae	Abies	NA	Abies	['Abies forrestii', 'Abies squamata', 'Abies georgei']	0	0	0	19.38	0	0	0	0	0	0	0	0	0	0	0	0	0	0	0	0	0	0	0	0	0	0	0	0	0	0	0	0	0	0	0	0	0	0	0	0	0
76	atccggttcatggagacaatagtttcttcttttattctcctaagataggaaggg	Picea	shared taxa	Pinaceae	Picea	NA	Picea	['Picea crassifolia', 'Picea likiangensis', 'Picea purpurea']	25.79	27.75	68.18	37.86	24.29	31.45	30.45	38.13	50.46	44.57	81.36	60.62	25.37	15.27	23.67	72.45	81.59	35.42	106.89	40.79	56.72	47.69	99.87	25.95	38.01	35.2	0	0	0	2.43	92.8	20.03	74.58	58.85	23.38	1.96	0	0	2.19	0	0
77	atccggttcatgaagacaatgtttcttctcctaagataggaaggg	Pinus	shared taxa	Pinaceae	Pinus	Pinus yunnanensis	Pinus yunnanensis	['Pinus yunnanensis']	23.3	0	0	0	0	0	0	0	0	0	0	0	0	0	0	0	0	0	0	0	0	0	0	0	0	0	0	0	0	0	0	0	0	0	0	0	0	0	0	0	0
78	atcccgtcttctaaaaacaaaggttcagaaagcgaaagg	Lagotis	shared taxa	Plantaginaceae	Lagotis	NA	Lagotis	['Lagotis brevituba', 'Lagotis brachystachya']	0	0	0	0	0	0	0	3.73	3.59	0	0	0	0	0	0	0	0	2.43	0	0	0	0	0	0	4.22	0	0	0	0	0	0	0	0	0	0	0	0	0	0	4.57	18.5
79	atcctgtcttctaaaaacaaaggttcaggaagtgaaaaaggg	Veronica subgen Stenocarpon	shared taxa	Plantaginaceae	Veronica	NA	Veronica subgen. Stenocarpon	['Veronica eriogyne', 'Veronica ciliata']	0	0	0	0	0	0	0	0	0	0	0	0	0	4.09	0	0	0	0	0	0	0	0	0	0	0	0	0	0	0	0	0	0	0	0	0	0	0	0	0	28.25	97.43
80	atccgtgttttgagaaaacaaggggttctcgaactagaatacaaaggaaaag	Elymus	shared taxa	Poaceae	Elymus	NA	Elymus	['Elymus brevipes', 'Elymus antiquus']	0	0	0	0	0	0	0	0	0	0	0	0	0	0	0	0	0	0	0	0	0	0	0	0	0	0	0	0	0	0	0	1.75	0	0	0	0	0	0	0	0	0
81	atccgtgttttgagaaaacaaggaggttctcgaactagaatacaaaggaaaag	Festuca	shared taxa	Poaceae	Festuca	NA	Festuca	['Festuca rubra', 'Festuca nitidula', 'Festuca sinensis']	0	1.87	7.04	4.57	3	0	3.25	2.78	0	0	0	0	3.26	0	0	0	0	0	2.11	0	7.44	11.36	0	0	0	3.11	0	0	0	0	3.82	2.88	0	0	0	0	5.35	7.8	0.49	8.51	0
82	atccgtgttttgagaaaaccaggaggttctcgaactagaatacaaaggaaaag	Koeleria	shared taxa	Poaceae	Koeleria	NA	Koeleria	['Koeleria macrantha', 'Koeleria litvinowii']	0	1.77	0	0	0	0	0	0	0	0	0	0	0	0	0	0	0	0	0	0	0	0	0	0	0	0	0	0	0	0	0	0	0	0	0	0	0	0	0	3.44	0
83	atccatgttttgagaaaacaagggggttctcgaactagaatgcaaaggaaaag	Poeae Chloroplast Group 2	shared taxa	Poaceae	NA	NA	Poeae Chloroplast Group 2 (Poeae type)	['Poa pratensis', 'Deschampsia cespitosa']	0	0	5.26	3.55	5.08	1.2	0	2.38	3.4	0	0	0	0	0	0	0	3.85	0	0	0	0	0	0	0	0	0	0	6.39	7.87	0	2.78	0	0	0	0	0	1.93	0	0	3.44	6.52
84	atccgtgttttgagaaaacaagggggttctcgaactagaatacaaaggaaaag	Poinae	shared taxa	Poaceae	NA	NA	Poinae	['Poa araratica', 'Poa attenuata', 'Poa pratensis', 'Poa polycolea', 'Arctopoa tibetica']	0	1.75	1.59	0	0	4.22	0	0	0	0	11.37	0	7.93	0	0	0	0	0	0	0	0	0	0	0	0	0	0	0	0	0	6.16	2.29	5.72	0	6.1	3.41	0	1.38	0.59	5.06	8.64
85	atccgtgttttgagaaaacaagcggttctcgaactagag	Pooideae	shared taxa	Poaceae	NA	NA	Pooideae	['Stipa roborowskyi', 'Ptilagrostis dichotoma', 'Stipa aliena', 'Stipa penicillata', 'Stipa capillacea', 'Deyeuxia scabrescens', 'Stipa regeliana']	0	0	0	0	0	0	0	0	4.35	0	0	0	10.25	0	0	0	0	0	0	0	0	0	0	6.91	0	0	0	0	0	0	0	0	0	3.77	0	1.99	0	0	1.02	0	0
86	ctcctgctttccaaaaaggaagaataaaaaag	Bistorta	shared taxa	Polygonaceae	Bistorta	NA	Bistorta	['Bistorta sinomontana', 'Bistorta vivipara', 'Bistorta macrophylla', 'Bistorta paleacea']	455.92	351.39	307.32	319.44	335.55	220.28	168.94	212.51	232.18	260.44	307.14	150.81	207.94	241.09	99.13	204.06	214.31	178.04	221.75	288.3	242.04	124.59	125.15	143.86	148.34	107.95	104.97	127.96	110.9	109.78	161.21	190.46	280.15	113.92	188.83	975.08	114.11	173.09	66.72	165.12	258.66
87	ctccttcttttcaaaaggaaaaataaaaaaag	Knorringia sibirica	shared taxa	Polygonaceae	Knorringia	Knorringia sibirica	Knorringia sibirica	['Knorringia sibirica']	21.78	4.96	0	2.92	0	0	0	0	0	0	1.32	0	0	4.76	0	0	0	0	0	0	0	0	0	0	0	0	0	0	0	0	0	0	0	0	0	0	0	0	0.3	0	0
88	ctcctgctttccaaaaataagcataaaaaagg	Koenigia 1	shared taxa	Polygonaceae	Koenigia	NA	Koenigia	['Koenigia polystachya', 'Koenigia fertilis', 'Koenigia hookeri']	81.29	92.55	115.37	169.88	71.92	92.33	105.13	102.69	122.59	88.3	85.64	42.71	17.41	51.41	12.53	33.18	27.68	22.54	40.47	55.48	38.92	45.38	21.36	19.87	22.54	33.39	30.09	4.8	29.62	29.1	92.27	30.27	69.39	11.42	27.59	17.38	29.16	29.07	18.25	30.06	86.03
89	ctcctgctttccaaaagtaagaataaaaaacg	Koenigia forrestii	shared taxa	Polygonaceae	Koenigia	Koenigia forrestii	Koenigia forrestii	['Koenigia forrestii']	16.06	13.19	5.32	19.2	13.42	5.05	16.39	5.47	2.22	0	3.42	0	5.65	0	0	2.34	0	0	2.64	0	0	0	0	0	0	3.05	0	0	0	0	0	0	0	0	0	10.82	0	6.74	0.51	15.52	53.74
90	ctccttctttccaaaaggaagaataaaaaag	Rheum 1	shared taxa	Polygonaceae	Rheum	NA	Rheum	['Rheum likiangense', 'Rheum przewalskyi', 'Rheum pumilum', 'Rheum reticulatum', 'Rheum acuminatum', 'Rheum delavayi']	65.74	58.91	43.57	48.79	44.1	35.58	30.78	25.59	47.16	37.65	41.81	15.92	11.81	17.64	11.92	14.39	15.01	10.43	25.84	9.05	30.24	16.94	4.87	15.51	10.02	10.67	24.21	18.11	93.91	32.51	27.67	16.89	51.79	19.17	30.26	407.32	92.56	95.5	32.41	10.09	114.19
91	ctccttctttaaaaaaggaagaataaaaaag	Rheum 2	shared taxa	Polygonaceae	Rheum	NA	Rheum	['Rheum tanguticum', 'Rheum officinale', 'Rheum palmatum']	3.4	2.2	5.89	7	7.15	4.74	0	0	3.12	4.42	0	7.77	0	13.08	0	0	0	0	0	0	11.7	4.49	0	6.25	2.33	0	0	8.81	0	0	0	0	0	0	0	0	0	0	1.68	5.4	0
92	atcctctttttagaaaacaaagattaaaagaaaataaaaaaggcg	Androsace tapete	shared taxa	Primulaceae	Androsace	Androsace tapete	Androsace tapete	['Androsace tapete']	0	0	0	0	0	0	0	0	0	0	0	0	0	0	0	0	0	0	0	0	0	0	0	0	0	0	0	0	0	0	0	0	0	0	0	0	0	0	0	0	0
93	atcctctttttagaaaacaaagatgaaaagaaagggg	Primula 1	shared taxa	Primulaceae	Primula	NA	Primula	['Primula fasciculata', 'Primula pumilio', 'Primula nutans']	0	0	1.52	0	2.19	0	0	0	0	0	0	0	0	0	0	0	0	0	0	0	0	0	0	0	0	0	0	0	0	0	0	0	0	0	0	0	0	0	0	0	0.98
94	atcctctttttagaaaacaaagatgaaaggaaaggggg	Primula 2	shared taxa	Primulaceae	Primula	NA	Primula	['Primula walshii', 'Primula sikkimensis', 'Primula denticulata', 'Primula pulchella', 'Primula russeola', 'Primula amethystina', 'Primula gemmifera']	3.15	0	0	6.72	0	1.53	0	2.33	0	0	8.18	0	4.43	0	1.96	0	0	0	0	0	0	0	2.49	0	0	0	0	0	0	0	0	0	0	0	0	0	0	0	0	0	0
95	atcctcgttttcgaaaacaaaggttaaaggaaaataaaaaaggag	Primula 3	shared taxa	Primulaceae	Primula	NA	Primula	['Primula chionantha', 'Primula orbicularis', 'Primula woodwardii', 'Primula obconica', 'Primula purdomii']	0	0	0	0	0	0	0	0	0	0	0	0	0	0	0	0	0	0	0	0	0	0	0	0	0	0	0	0	0	0	0	0	0	0	0	0	0	0	0	0	2.09
96	atcctgtttttagaaaacaaatcaaaatcaaatcaaataaagggttcagaaagcaagaataaaaaag	Aconitum 1	shared taxa	Ranunculaceae	Aconitum	NA	Aconitum	['Aconitum flavum', 'Aconitum pendulum', 'Aconitum brachypodum']	0	0	0	0	0	0	0	0	0	0	0	0	0	0	0	0	0	0	0	0	0	0	0	0	0	0	4.87	0	0	0	0	0	0	0	0	0	0	0	9.32	32.5	15.2
97	atcctgtttttataaaacaaatcaaaatcaaataaagggttcagaaagaataaaaaag	Aconitum tanguticum	shared taxa	Ranunculaceae	Aconitum	Aconitum tanguticum	Aconitum tanguticum	['Aconitum tanguticum']	0	0	0	0	1.86	2.3	0	0	0	3.16	0	1.36	0	0	0	0	0	0	0	0	2.17	0	0	0	0	0	0	0	0	0	0	0	0	0	0	0	0	0	0	0	0
98	atccttttttgttttcagaaaaaacaaacaaaacaaaagggcttcagaaagcaaaaataaacataaag	Anemone 2	shared taxa	Ranunculaceae	Anemone	NA	Anemone	['Anemone rivularis', 'Anemone imbricata', 'Anemone rupestris', 'Anemone demissa', 'Anemone obtusiloba', 'Anemone trullifolia']	0	0	3.51	0	0	0	0	0	0	0	0	0	6.36	0	3.28	2.25	2.51	4.44	0	0	0	0	0	0	0	0	0	0	0	0	0	0	0	0	9.06	0	0	0	0	0	0
99	atccttatttcagaaaacaaaaggggattcagaaagcaagaataaaaaaag	Anemone 1	shared taxa	Ranunculaceae	Anemone	NA	Anemone	['Anemone demissa', 'Anemone flaccida']	0	1.81	0	0	0	0	0	0	0	0	0	0	0	0	0	0	0	0	0	0	0	0	0	0	0	0	0	0	6.22	0	0	0	0	0	0	0	0	0	0	0	0
100	atccggttttcagaaaacaaaaaaggggattcagaaagcaagaatcaaaaag	Caltha scaposa	shared taxa	Ranunculaceae	Caltha	Caltha scaposa	Caltha scaposa	['Caltha scaposa']	0	6.51	3.06	9.94	1.84	4.29	0	4.91	0	8.96	1.71	4.21	0	0	0	3.41	0	0	0	11.98	3.96	0	0	0	0	0	0	0	0	0	0	0	0	8.18	5.04	0	2.2	4.52	0	3.74	0
101	atcctgtttttagaaaacaaatgaaaatcaaataaagggttcagagaaagcaagaataaaag	Delphinium 1	shared taxa	Ranunculaceae	Delphinium	NA	Delphinium	['Delphinium tatsienense', 'Delphinium thibeticum', 'Delphinium albocoeruleum', 'Delphinium caeruleum', 'Delphinium pylzowii', 'Delphinium kamaonense', 'Delphinium taliense', 'Delphinium grandiflorum']	0	0	0	0	0	0	0	0	5.71	0	0	6.27	0	0	0	0	0	0	1.63	0	0	0	0	0	0	0	0	0	0	8.45	3.13	2.76	0	0	0	0	0	0	3.99	0	0
102	atcctgtttttagaaaacaaaataaaataaagggttcagagaaagcaagaataaaag	Delphinium spirocentrum	shared taxa	Ranunculaceae	Delphinium	Delphinium spirocentrum	Delphinium spirocentrum	['Delphinium spirocentrum']	0	0	0	0	0	0	0	0	0	0	0	0	0	0	0	0	0	0	0	0	0	0	0	0	0	0	0	0	0	0	0	0	0	0	0	0	0	0	0	0	0
103	atcctgttttcagaaaacaaaaagggttcagaaagcaagaatcaaaaag	Ranunculoideae	shared taxa	Ranunculaceae	NA	NA	Ranunculoideae	['Trollius ranunculoides', 'Delphinium tangkulaense', 'Trollius yunnanensis', 'Aconitum pulchellum', 'Trollius pumilus']	0	0	1.73	0	0	0	0	0	0	0	18.03	0	0	0	0	0	0	0	0	0	0	0	0	0	0	0	0	0	0	0	0	0	0	0	0	0	0	0	0	2.49	0
104	atcctgctttcagaaaacaataacaataaagggggggttcagaaagcaagaatagg	Oxygraphis glacialis	shared taxa	Ranunculaceae	Oxygraphis	Oxygraphis glacialis	Oxygraphis glacialis	['Oxygraphis glacialis']	7.17	4.53	4.12	5.82	9.5	4.51	0	0	0	0	0	0	0	0	0	0	0	0	0	0	0	0	0	0	0	0	0	0	0	0	0	0	0	0	0	0	0	0	0	0	0
105	atcctgctttcagaaaacaaaaaaaaaggggattcagaaagcgaaaatagg	Ranunculus 1	shared taxa	Ranunculaceae	Ranunculus	NA	Ranunculus	['Ranunculus hirtellus', 'Ranunculus nephelogenes', 'Ranunculus tanguticus']	10.4	7.9	0	2.93	0	0	3.9	0	0	0	0	0	3.65	0	0	0	5.3	1.56	0	0	0	0	0	0	0	0	0	0	0	0	0	0	0	0	0	0	0	0	0	2.29	18.31
106	atcctgctttcagaaaacaaaaaaaaaaggggattcagaaagcgaaaatagg	Ranunculus brotherusii 1	shared taxa	Ranunculaceae	Ranunculus	Ranunculus brotherusii	Ranunculus brotherusii	['Ranunculus brotherusii']	0	0	0	0	0	0	0	0	0	0	0	0	0	0	0	0	0	0	0	0	0	0	0	0	0	0	0	0	0	0	0	0	0	0	0	0	0	0	0	0	0
107	atcctgctttcagaaaaaaaaaaaggggggattcagaaagcgaaaatagg	Ranunculus brotherusii	shared taxa	Ranunculaceae	Ranunculus	Ranunculus brotherusii	Ranunculus brotherusii	['Ranunculus brotherusii']	0	0	0	0	0	0	0	0	0	0	0	0	0	0	0	0	0	0	0	0	0	0	0	0	0	0	0	0	0	0	0	0	0	0	0	45.44	0	0	0	1.09	0
108	atcctgctttcagaaaacaaaaaaaaagggattcagaaagcgaaaatagg	Ranunculus nephelogenes	shared taxa	Ranunculaceae	Ranunculus	Ranunculus nephelogenes	Ranunculus nephelogenes	['Ranunculus nephelogenes']	50.8	60.74	21.14	34.83	29.39	38.36	4.15	26.24	29.27	31.8	16.13	13.21	5.14	17.2	4.26	3.73	0	0	31.76	25.67	16.39	23.39	15.97	25.23	13.6	0	60.63	23.55	30.53	65.88	47.23	8.28	16	18.04	14.5	380.37	16.72	13.8	16.48	10.46	173.48
109	atcctggtttcagaaaacaaaaaaggggttcagaaagcaagaatacaaaaagaaaag	Thalictrum	shared taxa	Ranunculaceae	Thalictrum	NA	Thalictrum	['Thalictrum alpinum', 'Thalictrum leuconotum', 'Thalictrum petaloideum', 'Thalictrum elegans', 'Thalictrum foliolosum', 'Thalictrum uncatum', 'Thalictrum rutifolium', 'Thalictrum smithii', 'Thalictrum squamiferum', 'Thalictrum foetidum', 'Thalictrum przewalskii', 'Thalictrum delavayi', 'Thalictrum cultratum', 'Thalictrum baicalense']	4.54	1.68	4.93	0	3.69	1.58	0	1.41	2.26	10.52	0	0	4.91	0	0	1.96	2.63	0	12.96	0	0	0	0	0	0	5.92	4.29	0	4.14	0	6.55	1.33	0	3.94	0	1.66	12.11	12.72	0	3.97	0
110	atcctgttttatgaaaataaacaagggtttcataaaccgaaaataaaaaag	Maleae	shared taxa	Rosaceae	NA	NA	Maleae	['Cotoneaster acutifolius', 'Sorbus koehneana', 'Cotoneaster adpressus', 'Cotoneaster hebephyllus', 'Sorbus rehderiana', 'Cotoneaster dielsianus', 'Cotoneaster foveolatus', 'Cotoneaster microphyllus', 'Cotoneaster multiflorus']	2.97	0	7.3	0	10.03	0	0	10.75	1.81	0	5.17	3.33	16.36	42.27	1.64	10.76	3.39	2.02	35.71	39.29	17.12	11.55	8.35	12.68	12.33	10.1	0	9.74	0	0	13.86	12.11	16.51	16.42	41.02	2.51	0	4.37	2.02	0	0
111	atcccgttttatgaaaacaaacaagggtttcagaaagcgagaataaataagg	Potentilleae 1	shared taxa	Rosaceae	NA	NA	Potentilleae	['Sibbaldianthe bifurca', 'Sibbaldianthe adpressa', 'Potentilla cuneata', 'Comarum salesovianum']	0	0	0	0	0	0	0	0	0	0	11.35	0	0	0	0	0	0	0	0	0	0	0	0	0	0	0	0	0	0	0	0	0	0	0	0	0	0	0	0	1.2	0
112	atcccgttttatgaaaacaaacaagggtttcataaagcgagaataaataaag	Potentilleae 2	shared taxa	Rosaceae	NA	NA	Potentilleae	['Potentilla acaulis', 'Dasiphora fruticosa']	0	0	0	0	0	0	0	0	0	0	0	0	0	0	0	0	0	0	0	0	0	0	0	0	0	0	0	0	0	0	0	0	0	0	0	0	0	0	0	0	0
113	atcctgttttatgaaaacaaacaaaggtttcagaaagcgagaataaataaag	Dasiphora	shared taxa	Rosaceae	NA	NA	Potentilleae	['Potentilla parvifolia', 'Potentilla glabra', 'Dasiphora fruticosa']	378.64	336.97	408.04	339.99	307.17	134.36	195.13	172.37	130.55	150.71	332.3	125.63	171.84	151.01	125.03	159.24	162.29	126.78	135.62	246.01	160.39	170.82	133.6	137.46	160.51	206.53	196.69	317.72	310.15	183.71	292.98	127.74	307.81	188.54	240.35	88.76	433.65	318.83	192.46	184.79	353.86
114	atcccgttttatgaaaacaaacaaaggtttcagaaagcgagaataaataagg	Potentilleae 3	shared taxa	Rosaceae	NA	NA	Potentilleae	['Potentilla eriocarpa', 'Sibbaldia procumbens']	0	2.49	0	0	0	0	0	0	0	0	0	0	0	0	0	0	0	0	0	0	0	0	0	0	0	0	0	9.81	0	0	0	0	0	0	0	0	0	0	0	0	0
115	atcccgttttatgaaaacaaacaagggtttcagaaagcgagaataaataaag	Rosoideae	shared taxa	Rosaceae	NA	NA	Rosoideae	['Potentilla tetrandra', 'Fragaria moupinensis', 'Rosa willmottiae', 'Rosa sericea', 'Rubus subornatus', 'Rosa omeiensis', 'Fragaria orientalis', 'Rosa graciliflora', 'Rubus irritans']	7.5	0	0	0	2.32	0	0	0	0	0	8.29	0	0	0	0	2.06	0	0	0	0	0	0	0	0	0	0	0	0	0	0	0	0	0	0	0	0	0	0	0	0	0
116	atcccgttttatgaaaacaaacaagggtttcataaagcaagaataaataaag	Potentilla	shared taxa	Rosaceae	Potentilla	NA	Potentilla	['Potentilla saundersiana', 'Potentilla conferta', 'Potentilla coriandrifolia', 'Potentilla multicaulis', 'Potentilla reptans']	9.71	6.35	5.9	7.51	6.63	0	4.7	2.73	8.79	9.53	0	2.97	7.28	0	0	3.78	0	0	2.41	4.26	5.88	0	2.94	0	0	9.39	0	0	0	0	0	0	6.65	0	0	0	3.13	1.07	12.19	2.08	5.11
117	atcccgttttatgaaaacaaacaaaggtttcagaaagcgagaataaataaag	Sibbaldia cuneata	shared taxa	Rosaceae	Sibbaldia	Sibbaldia cuneata	Sibbaldia cuneata	['Sibbaldia cuneata']	0	0	0	0	0	0	0	0	0	0	0	0	0	0	0	0	0	0	0	4.18	0	0	0	0	0	0	0	4.78	0	0	0	0	0	0	0	0	0	0	0.85	0	0.9
118	atcctgttttatgaaaacaagcaagggtttcataaaccgagaataaaagag	Sibiraea	shared taxa	Rosaceae	Sibiraea	NA	Sibiraea	['Sibiraea laevigata', 'Sibiraea angustata']	2.97	9.1	4.59	0	7.4	6	11.98	14.39	9.65	19.53	139.25	45.68	110.48	140.89	87.18	112.36	130.87	68.79	97.82	72.79	70.42	101.66	104.67	120.73	80.49	104.5	20.29	53	0	0	185.47	100.05	115.47	96.21	142.72	0	5.47	0	0	0	0
119	atcctgttttatgaaaacaagcaagggtttcataaactcataaaccgagaataaaagag	Spiraea	shared taxa	Rosaceae	Spiraea	NA	Spiraea	['Spiraea schneideriana', 'Spiraea canescens', 'Spiraea mollifolia', 'Spiraea bella', 'Spiraea rosthornii', 'Spiraea alpina', 'Spiraea mongolica', 'Spiraea longigemmis', 'Spiraea laeta', 'Spiraea papillosa', 'Spiraea veitchii', 'Spiraea arcuata', 'Spiraea wilsonii', 'Spiraea japonica']	79.11	101.64	58.84	102.84	71.99	32.14	28.07	52.5	38.24	49.62	84.62	38.34	73.65	83.14	39.84	66.16	127.35	22.55	54.54	113.42	43.02	56.79	84.89	64.2	44.35	82.03	38.54	58.35	38.68	38.82	91.99	54.94	134.67	59.01	82.98	15.28	40.01	20.12	10.42	2.67	33.28
120	atcctatttttcgaaaacaaacaaaggttcataaagacagaataagaatacaaaag	Saliceae	shared taxa	Salicaceae	NA	NA	Saliceae	['Salix oritrepha', 'Salix wallichiana', 'Salix brachista', 'Populus szechuanica', 'Salix souliei', 'Salix cupularis', 'Salix delavayana', 'Salix oreinoma', 'Salix paraplesia', 'Salix sclerophylla']	2509.41	2670.26	3036.67	2599.21	3392.21	3276.94	3222.69	3327.17	3384.93	3635.99	3530.91	5276.47	5041.91	5075.22	5744.56	5248.64	4580.99	5329.7	4819.55	4260.49	4374.03	5188.46	5551.55	5223.68	5478.26	5177.34	4955.12	4707.96	5266.54	5273.06	4469.01	5382.6	4309.76	5241.08	4604.95	2038.89	4497.64	5008.08	5261.5	3906.25	2722.94
121	atcctgttttacgaaaaaaaaag	Micranthes melanocentra	shared taxa	Saxifragaceae	Micranthes	Micranthes melanocentra	Micranthes melanocentra	['Micranthes melanocentra']	2.94	7.05	3.27	0	2.18	4.36	3.15	0	0	18.55	0	0	6.19	0	0	0	29.74	0	4.66	9.45	0	2.66	2.09	0	0	0	0	0	0	0	0	0	0	0	0	0	0	14.45	0	11.15	6.72
122	atcctgttttaagaaaacaaaacacaagggttccgaaagagagaataaaaaag	Saxifragaceae	shared taxa	Saxifragaceae	NA	NA	Saxifragaceae	['Saxifraga montanella', 'Saxifraga parva', 'Saxifraga aristulata', 'Saxifraga signata', 'Saxifraga subaequifoliata', 'Saxifraga granulifera', 'Saxifraga heleonastes', 'Saxifraga diversifolia', 'Saxifraga pseudohirculus', 'Saxifraga litangensis', 'Saxifraga sinomontana', 'Saxifraga tangutica', 'Micranthes lumpuensis', 'Saxifraga nigroglandulifera', 'Saxifraga przewalskii', 'Saxifraga ciliatopetal…	22.78	15.42	15.43	11.87	12.95	7.05	8.86	23.09	1.87	2.73	1.35	9.93	8.44	0	0	6.93	22.53	0	1.21	3.32	11.63	4.72	0	0	5.17	0	0	0	7.48	20.6	13.37	4.15	0	3.11	0	75.92	3.95	38.62	31.63	153.77	124.32
123	atcctgttttaagaaaacaaaacacaagggttcagaaagagagaataaaaaag	Saxifraga 1	shared taxa	Saxifragaceae	Saxifraga	NA	Saxifraga	['Saxifraga oreophila', 'Saxifraga filicaulis', 'Saxifraga consanguinea', 'Saxifraga gemmipara', 'Saxifraga hispidula', 'Saxifraga hypericoides', 'Saxifraga wallichiana']	0	0	0	0	0	0	0	0	0	0	0	0	0	0	0	0	0	0	0	0	0	0	0	0	0	0	0	0	0	0	0	0	0	0	0	4.42	0	0	0	8.49	86.58
124	atccggttttctgaaaacaaacaaaagttgaaaaagaaaaag	Saxifraga microgyna	shared taxa	Saxifragaceae	Saxifraga	Saxifraga microgyna	Saxifraga microgyna	['Saxifraga microgyna']	0	5.03	0	2.24	6.52	0	0	2.79	0	0	0	0	0	0	0	0	0	0	0	0	0	0	0	0	0	0	0	0	0	4.44	0	0	0	0	0	0	0	8.62	14.99	15.1	41.85
125	atcctgttttctcaaaacaaaggttcagaaggcgaaaaag	Scrophulariaceae	shared taxa	Scrophulariaceae	NA	NA	Scrophulariaceae	['Buddleja asiatica', 'Buddleja albiflora', 'Scrophularia delavayi', 'Oreosolen wattii', 'Scrophularia fargesii']	0	0	0	0	0	0	7.74	5.19	0	0	0	0	0	0	0	0	0	0	0	0	0	0	0	0	0	0	0	0	0	0	0	0	0	0	0	0	0	1.81	73.09	85.39	175.79
126	ctcctgttttcaaaaatcaaaaagtaaaaaaaaattcttaaagcgataataaataatg	Myricaria squamosa	shared taxa	Tamaricaceae	Myricaria	Myricaria squamosa	Myricaria squamosa	['Myricaria squamosa']	7.37	6.3	0	0	1.36	2.96	0	10.05	17.51	0	15.14	4.7	8.33	22.87	5.25	20.98	21.37	19.17	39.86	18.51	21.75	11.72	3.8	0	2.44	11.5	22.98	15.47	0	0	21.78	36.09	24.66	17.12	28.25	7.97	6.81	0	7.73	2.62	14
127	atcctgttttccgaaaacaaacaaaggttcagaaagcgaaaataaaaaag	Sambucus adnata	Naleng only	Adoxaceae	Sambucus	Sambucus adnata	Sambucus adnata	['Sambucus adnata']	0	0	0	0	0	0	0	0	0	0	0	0	0	0	0	0	0	0	0	0	0	0	0	0	0	0	0	0	0	0	0	0	0	0	0	0	0	0	0	0	0
128	atccttgtttttttttttgagaaaaaag	Arisaema erubescens	Naleng only	Araceae	Arisaema	Arisaema erubescens	Arisaema erubescens	['Arisaema erubescens']	0	0	0	0	0	0	0	0	0	0	0	0	0	0	0	0	0	0	0	0	0	0	0	0	0	0	0	0	0	0	0	0	0	0	0	0	0	0	0	0	0
129	atccttgttttttttttgagaaaaaag	Arisaema franchetianum	Naleng only	Araceae	Arisaema	Arisaema franchetianum	Arisaema franchetianum	['Arisaema franchetianum']	0	0	0	0	0	0	0	0	0	0	0	0	0	0	0	0	0	0	0	0	0	0	0	0	0	0	0	0	0	0	0	0	0	0	0	0	0	0	0	0	0
130	atccggttttccgaaaacaaacaaaagttgaaaaagaaaaaag	Cynoglossum amabile	Naleng only	Boraginaceae	Cynoglossum	Cynoglossum amabile	Cynoglossum amabile	['Cynoglossum amabile']	0	0	0	0	0	0	0	0	0	0	0	0	0	0	0	0	0	0	0	0	0	0	0	0	0	0	0	0	0	0	0	0	0	0	0	0	0	0	0	0	0
131	atccttgtttacgcgaacaaaacggagtttagaaagcgagaaaaaagg	Cardamine macrophylla	Naleng only	Brassicaceae	Cardamine	Cardamine macrophylla	Cardamine macrophylla	['Cardamine macrophylla']	0	0	4.42	0	0	4.24	0	0	0	0	0	4.17	0	0	0	0	0	0	0	0	0	0	0	0	0	0	0	0	0	0	0	0	0	0	0	0	0	0	0	0	0
132	atcccgttttctgaaaacaaacaaagtttcagaaagcgaaaataaaaaag	Codonopsis	Naleng only	Campanulaceae	Codonopsis	NA	Codonopsis	['Codonopsis bulleyana', 'Codonopsis canescens']	0	0	0	0	0	0	0	0	0	0	16.6	0	0	0	3.19	0	0	0	0	0	0	0	0	0	0	0	0	0	0	0	0	0	0	0	0	0	0	0	0	0	0
133	atccagttttccgaaaacaagggtttagaaaggaaaaatcaaaaag	Lonicera 3	Naleng only	Caprifoliaceae	Lonicera	NA	Lonicera	['Lonicera tangutica', 'Lonicera angustifolia']	0	0	2.57	1.15	0	0	5.17	8.79	3.39	0	0	3.48	0	0	0	0	0	0	0	0	0	0	0	0	0	0	0	0	0	0	0	0	0	0	9.98	0	0	0	0	0	0
134	atccggttttccgaaaacaaacaagggttcagaaagctaaaatcaaaaag	Caprifoliaceae 2	Naleng only	Caprifoliaceae	NA	NA	Caprifoliaceae	['Acanthocalyx nepalensis', 'Acanthocalyx alba', 'Nardostachys jatamansi']	0	0	0	1.87	0	0	0	0	0	11.98	0	5.72	0	0	0	0	0	4.45	0	0	5.91	0	0	0	3.25	0	0	0	0	0	0	0	0	0	0	0	0	0	0	0	0
135	ctccttttttcaaaagcaaaaaaaagtattaagaaagaaaaaaag	Caryophyllaceae 2	Naleng only	Caryophyllaceae	NA	NA	Caryophyllaceae	['Silene caespitella', 'Arenaria kansuensis', 'Silene gonosperma']	0	0	0	0	0	0	0	0	0	0	0	0	0	0	0	0	0	0	0	0	0	0	0	0	0	0	0	0	0	0	0	0	0	0	0	0	0	0	0	0	0
136	atccttctttcgcaaacaaacaaagattccaaaagctaaaaaaaag	Rhododendron 4	Naleng only	Ericaceae	Rhododendron	NA	Rhododendron	['Rhododendron pachytrichum', 'Rhododendron aganniphum', 'Rhododendron strigillosum', 'Rhododendron decorum', 'Rhododendron vernicosum', 'Rhododendron sikangense', 'Rhododendron maculiferum', 'Rhododendron sphaeroblastum', 'Rhododendron fulvum', 'Rhododendron wiltonii', 'Rhododendron traillianum']	0	0	1.4	0	0	0	0	0	0	0	0	0	0	0	0	0	4.42	0	0	0.52	0	0	0	0	0	0	0	0	0	0	0	0	0	0	0	0	0	0	0	0	0
137	atccttctttcgcaaacaaacaaagattccaaaagctaaaaaaaaag	Rhododendron 3	Naleng only	Ericaceae	Rhododendron	NA	Rhododendron	['Rhododendron uvariifolium', 'Rhododendron phaeochrysum', 'Rhododendron alutaceum', 'Rhododendron selense', 'Rhododendron beesianum', 'Rhododendron anthosphaerum', 'Rhododendron rex', 'Rhododendron clementinae', 'Rhododendron irroratum', 'Rhododendron sphaeroblastum', 'Rhododendron wardii', 'Rhododendron lukiangense', 'Rhododendron roxieanum']	0	0	0	0	0	0	0	0	0	0	0	0	0	0	0	0	0	0	0	4.41	0	0	0	0	0	0	0	0	0	0	3.6	1.43	0	0	0	0	0	0	0	0	0
138	atcctgttttccgaaaacaaaaaagtttcataaagacagaaaaaaaag	Euphorbia sect Holophyllum	Naleng only	Euphorbiaceae	Euphorbia	NA	Euphorbia sect. Holophyllum	['Euphorbia stracheyi', 'Euphorbia wallichii']	0	4.03	0	0	0	0	0	0	0	0	0	0	0	0	0	5.1	0	0	0	0	0	5.37	0	0	0	0	0	0	0	0	0	2.16	0	0	0	0	0	0	0	0	0
139	atcctatttttcgaaaaagcaaaaagaaaggcttagaaagaaataaag	Gentiana 1	Naleng only	Gentianaceae	Gentiana	NA	Gentiana	['Gentiana lhassica', 'Gentiana macrophylla', 'Gentiana officinalis', 'Gentiana straminea', 'Gentiana siphonantha', 'Gentiana crassicaulis', 'Gentiana dahurica']	0	0	0	0	0	0	0	0	0	0	0	0	0	0	0	0	0	0	0	0	0	0	0	0	0	0	0	0	0	0	0	0	0	0	0	0	0	0	0	0	0
140	atcctatttttcgaaaaagtaaaggcttagaaagaaataaag	Gentiana 2	Naleng only	Gentianaceae	Gentiana	NA	Gentiana	['Gentiana alsinoides', 'Gentiana hexaphylla', 'Gentiana tetraphylla', 'Gentiana arethusae', 'Gentiana futtereri']	0	2.11	1.49	11.72	5.47	3.46	2.99	0	4.88	0	0	0	0	0	0	0	0	0	0	0	0	0	0	0	0	0	0	5.06	0	0	4.91	2.2	0	0	0	5.22	3.04	0	0	0	0
141	atcctatttttcgaaaaagcaaaaagaaagacttagaaagaaataaag	Gentiana 3	Naleng only	Gentianaceae	Gentiana	NA	Gentiana	['Gentiana delavayi', 'Gentiana stipitata', 'Gentiana sino-ornata', 'Gentiana veitchiorum', 'Gentiana szechenyi']	0	0	0	0	0	0	0	0	1.56	0	0	0	0	0	0	0	5.86	0	0	0	0	0	0	7.32	0	0	3.51	0	0	0	0	0	0	0	0	0	9.22	0	0	0	0
142	atcctatttttcaaaaaagcaaaaagaaaagaacggctcagaaaaaaag	Swertia calycina	Naleng only	Gentianaceae	Swertia	Swertia calycina	Swertia calycina	['Swertia calycina']	0	0	2.02	6.6	0	5.46	5.06	3.34	3.49	0	0	3.37	3.03	0	0	2.87	0	3.33	5.61	16.06	0	3.42	0	0	0	11.63	0	0	12.89	0	0	3.57	0	0	3.87	0.96	0	0	0	0	0
143	atcctgttttctcaaaaccaaaacaaaggttcaaaaaacgaaaaaaag	Elsholtzia 1	Naleng only	Lamiaceae	Elsholtzia	NA	Elsholtzia	['Elsholtzia fruticosa', 'Elsholtzia ciliata']	0	0	0	3.94	6.81	0	0	0	0	0	0	8.52	0	0	0	0	0	0	0	0	0	0	0	6.91	0	0	0	0	0	0	3.5	0	0	0	0	0	0	0	0	0	0
144	atcctgttttctcaaaaaaaggttcaaaaaacgaaaaaaaag	Isodon 1	Naleng only	Lamiaceae	Isodon	NA	Isodon	['Isodon pharicus', 'Isodon megathyrsus']	0	0	0	7.37	0	0	0	0	2.6	0	0	0	0	0	0	0	0	0	0	0.73	0	0	0	0	0	0	0	4.64	0	0	0	0	0	0	0	0	0	0	0	0	0
145	atcctgttttctcaaaaaaag	Isodon 2	Naleng only	Lamiaceae	Isodon	NA	Isodon	['Isodon flabelliformis', 'Isodon yuennanensis']	0	0	0	0	0	0	0	0	0	0	9.18	0	0	0	0	0	0	0	0	0	0	0	0	0	0	0	0	0	0	0	0	0	0	0	0	0	0	0	0	0	0
146	atcctgttttcccaaaacaaaggttcagaaagaaaaaag	Syringa	Naleng only	Oleaceae	Syringa	NA	Syringa	['Syringa pubescens', 'Syringa yunnanensis']	0	0	0	0	0	0	0	0	0	0	0	0	0	0	0	0	0	0	0	0	0	0	0	9.8	0	0	0	0	0	0	0	0	0	0	0	0	0	0	0.94	0	0
147	atcttctttttttttcaaaacaaaggttcagaaaacgaaaaaagg	Pedicularis 8	Naleng only	Orobanchaceae	Pedicularis	NA	Pedicularis	['Pedicularis kansuensis', 'Pedicularis plicata']	0	0	3.73	3.13	7.12	0	0	1.82	6.96	0	5.43	0	2.68	0	0	0	0	0	0	0	1.79	0	0	0	4.21	2.01	0	0	0	0	3.45	0	0	0	0	0	0	0	0	3.33	0
148	atcttcttttttttgttttcaaaaacaaaggttcaaaaaag	Pedicularis siphonantha	Naleng only	Orobanchaceae	Pedicularis	Pedicularis siphonantha	Pedicularis siphonantha	['Pedicularis siphonantha']	19.62	5.28	0	0	0	0	0	0	0	0	0	14.29	0	0	0	0	0	0	0	0	0	0	0	0	0	0	0	0	0	0	0	0	0	0	0	0	0	0	0	0	0
149	atcctgttttcagaaaacaaattaagggatttctgaaagcgagaataaaaaaag	Meconopsis 2	Naleng only	Papaveraceae	Meconopsis	NA	Meconopsis	['Meconopsis wilsonii', 'Meconopsis integrifolia']	0	0	0	0	0	2.41	0	0	0	1.83	0	0	0	0	0	0	0	0	0	0	0	0	0	0	2.67	2.14	0	0	0	0	0	0	0	0	5.56	0	0	1.32	7.31	8.15	2.88
150	atcctgtcttctcaaaataaaggttcataaagcgaaaaggg	Plantago	Naleng only	Plantaginaceae	Plantago	NA	Plantago	['Plantago depressa', 'Plantago asiatica']	0	2.46	0	171.28	0	0	0	0	0	0	0	0	0	0	0	0	0	0	0	0	0	0	0	0	0	0	0	0	0	0	0	0	0	0	0	0	0	0	0	0	0
151	ctcctgcttcccaaaagcgagaaaaaaag	Ceratostigma willmottianum	Naleng only	Plumbaginaceae	Ceratostigma	Ceratostigma willmottianum	Ceratostigma willmottianum	['Ceratostigma willmottianum']	0	0	0	0	0	0	0	0	0	0	0	0	0	0	10.27	0	0	0	0	0	0	0	0	0	0	4.18	0	0	0	0	0	0	0	0	0	0	0	0	0	0	0
152	atccgtgttttgagaaaacaaaggggttctcgaatcgaactagaatacaaaggaaaag	Poeae 1	Naleng only	Poaceae	NA	NA	Poeae	['Polypogon monspeliensis', 'Calamagrostis emodensis', 'Polypogon fugax', 'Calamagrostis macrolepis', 'Poa alpina']	0	0	0	4.3	0	0	0	0	0	0	12.61	0	0	0	0	0	0	0	0	0	0	0	0	0	0	0	0	0	0	0	0	0	0	0	0	0	0	0	0	0	0
153	ctccttctttaaaaaag	Rheum alexandrae	Naleng only	Polygonaceae	Rheum	Rheum alexandrae	Rheum alexandrae	['Rheum alexandrae']	583.36	697.66	559.95	775.9	420.31	653.75	639.39	787.95	774.26	331.06	0	35.33	14.07	0	0	0	14.13	0	0	0.94	3.94	0	0	0	0	0	0	0	0	0	0	0	0	0	0	0	0	0	4.78	0	0
154	ctcctcctttccaaaaggaagaataaaaaag	Rumex	Naleng only	Polygonaceae	Rumex	NA	Rumex	['Rumex longifolius', 'Rumex acetosella', 'Rumex patientia', 'Rumex aquaticus', 'Rumex acetosa', 'Rumex japonicus', 'Rumex nepalensis']	7.05	1.69	0	7.52	0	0	0	0	0	0	0	0	0	0	0	0	0	0	0	0	0	0	0	0	0	0	0	0	0	0	0	0	0	0	0	0.66	0	0	0	0	0
155	atccccgttttcgaaaacaaaggttaaaggaaaataaaaaaggggg	Primula diantha	Naleng only	Primulaceae	Primula	Primula diantha	Primula diantha	['Primula diantha']	0	0	0	0	0	0	0	0	0	0	0	0	0	0	0	0	0	0	0	0	0	0	0	0	0	0	0	0	0	0	0	0	0	0	0	0	0	0	0	0	0
156	atcctgtttttagaaaacaaatcaaaatcaaataaagggttcagaaagcaagaataaaaaag	Aconitum 2	Naleng only	Ranunculaceae	Aconitum	NA	Aconitum	['Aconitum campylorrhynchum', 'Aconitum henryi', 'Aconitum brachypodum', 'Aconitum tongolense', 'Aconitum geniculatum', 'Aconitum hemsleyanum', 'Aconitum vilmorinianum']	0	0	0	1.73	4.18	0	0	0	0	4.65	0	0	0	0	0	0	0	0	0	0	0	0	0	0	0	0	0	0	0	0	0	0	0	0	0	0	0	0	0	1.75	0
157	atcctgtttttagaaaacaaaatcaaataaagggttcagaaagcaagaatcaaaaag	Aconitum brunneum	Naleng only	Ranunculaceae	Aconitum	Aconitum brunneum	Aconitum brunneum	['Aconitum brunneum']	0	0	0	0	0	0	5.11	0	1.78	0	2.04	0	0	8.41	0	3.16	2.87	0	0	0.71	0	15.55	0	5.58	0	0	0	0	0	0	3.85	3.67	0	0	0	0	0	0	0	0	0
158	atccttttttcagaaaacaaaagggcttcagaaagcaagaataaaaaaaag	Clematis	Naleng only	Ranunculaceae	Clematis	NA	Clematis	['Clematis peterae', 'Clematis connata', 'Clematis rehderiana']	0	0	0	0	2.27	0	0	0	2.26	0	0	0	0	0	0	0	2.36	0	0	0	0	0	0	0	3.5	0	0	0	0	0	0	0	0	0	0	0	0	0	0	0	0
159	atcccgttttctgaaaacaaacaagggtttcagaaagcgagaataaataaag	Potentilla 1	Naleng only	Rosaceae	Potentilla	NA	Potentilla	['Potentilla sericea', 'Potentilla peduncularis', 'Potentilla anserina', 'Potentilla griffithii', 'Potentilla stenophylla']	43.53	5.87	4.06	5.45	0.99	0	0	0	0	0	0	0	0	0	0	0	0	0	0	0	0	0	0	0	0	0	0	0	0	0	0	0	0	0	0	0	0	0	0	0	0
160	atcccgttttatgaaaacaaacaaggatttcacaaagcgagaataaataaag	Sanguisorba	Naleng only	Rosaceae	Sanguisorba	NA	Sanguisorba	['Sanguisorba filiformis', 'Sanguisorba officinalis']	6.7	1.82	8.87	9.35	5.74	11.22	0	9.17	13.03	10.15	0	0	0	0	0	0	0	0	0	0	0	0	0	0	0	0	0	0	0	0	0	0	0	0	0	0	0	0	0	0	0
161	atcctgttttctgaaaacaaacaaaggttcagaaaaaag	Mandragora caulescens	Naleng only	Solanaceae	Mandragora	Mandragora caulescens	Mandragora caulescens	['Mandragora caulescens']	0	0	0	0	0	0	0	0	0	0	0	0	0	0	0	0	0	0	0	0	0	0	0	0	0	0	0	0	0	0	0	0	0	0	0	0	0	0	0	0	0
[truncated: 30 more columns]

## Sheet: Fig.2
Ximen	Saussurea 1	Oxygraphis glacialis	Saxifraga 1	Meconopsis 1	Galegeae 1	Pedicularis alaschanica	Apioideae 2	Elymus	Draba lanceolata	Galegeae 2	Cichorieae	Pedicularis oederi	Ranunculus nephelogenes	Thalictrum	Apioideae 1	Apioideae 4	Apioideae 3	Poinae	Blysmus sinocompressus	Corydalis	Dracocephalum	Microula	Saxifraga microgyna	Saxifragaceae	Micranthes melanocentra	Asteroideae 2	Anaphalis	Gnaphalieae	Saussurea 2	Rhodiola	Potentilla	Potentilleae 1	Bistorta	Rheum 1	Koenigia forrestii	Astereae	Asteroideae 1	Anthemideae	Festuca	Carex vidua	Carex alatauensis	Carex 1	Pedicularis 3	Pedicularis 4	Pedicularis metaszetschuanica	Pedicularis 5	Ranunculus 1	Caltha scaposa	Saussurea 3
106	0	0	0	0	0	0	0	0	0	4.45	0	0	49.04	0	86.16	9.91	78.79	0	0	0	0	40.28	0	81.15	14.64	0	0	0	398.48	27.7	0	0	483.96	67	0	13.41	42.76	19.24	75.42	15.51	0	3.69	21.29	76.03	0	1.5	0	0	57.21
196	0	0	0	5.69	0	4.61	0	0	52.83	0	0	81.67	19.99	65.49	36.37	0	27.81	82.8	21.26	0	0	0	4.01	442.09	0	0	0	88.53	163.88	0	18.28	0	271.96	0	0	0	89.42	0	0	56.31	37.24	10.06	7.84	35.41	64.03	0	0	70.01	22.74
290	0	0	43.7	0	0	68.14	0	0	0	0	0	0	0	0	131.09	87.19	0	0	0	0	0	97.18	0	0	0	0	0	0	528.35	0	0	0	181.31	88.48	0	73.55	0	0	0	0	20.95	31.48	0	0	0	0	0	237.98	216.03
380	0	0	50.27	177.19	0	15.01	35.08	0	0	0	65.9	0	55.03	84.2	99.35	32.65	0	0	0	0	0	4.34	11.63	464.29	0	0	0	44.96	268.4	117.3	0	0	345.67	120.64	0	19.13	86.3	0	0	40.39	0	27.54	46.75	99.03	0	4.64	0	107	0
568	0	0	152	0	0	159.69	0	0	0	0	23.81	6.23	108.41	0	15.45	0	78.25	0	0	0	0	87.93	82.8	12.12	0	0	0	0	397.18	0	0	0.68	288.29	81.86	5.17	0	22.92	0	0	18.02	49.32	8.19	3.92	23.02	0	11.01	0	0	6.67
658	0	0	0	21.03	0	0	0	0	0	0	21.6	33.57	0	0	48.94	0	0	0	0	0	0	1.92	19.29	63.6	0	0	7.02	163.26	325.07	43.43	0	0	461.74	44.22	18.17	36.27	199.91	23.29	64.22	2.67	28.19	3.55	3.74	0	34.95	0	0	40.25	191.87
752	0	0	0	15.25	0	0	0	0	0	0	0	4.45	0	0	0	0	0	0	0	0	104.91	295.16	0	349.89	87.43	0	22.99	54.15	52.5	0	0	140.5	263.66	0	26.01	53.3	230.13	0	0	1.77	0	7.74	0	3.91	0	25.17	0	201.77	135.46
849	0	7.2	15.24	0	0	0	0	0	0	3.12	15.78	0	0	0	0	0	0	0	0.87	0	0	5.78	12.05	190.89	0	0	4.66	156.11	937.94	0.98	0	0	373.75	0	0	47.93	503.36	0	0	6.27	29.51	0	35.95	0	0	0	141.29	14.79	42.22
895	0	0	0	0	22.96	0	0	0	0	13.87	0	0	0	67.23	130.98	0	95.76	0	67.63	0	0	37.8	126.19	295.68	0	0	74.23	142.86	387.12	96.71	0	0	350.93	30.8	0	325.09	181.21	0	69.87	0	0	0	0	0	0	0	133.19	195.37	0
976	0	60.85	0	0	0	0	0	0	0	0	37.78	0	0	0	10.27	8.3	42.54	6.12	0	0	0	0	0	187.52	2.25	0	9.41	16.55	296.94	0	126.76	0	119.63	2.92	11.99	3.3	94.33	0	2.6	33.02	0	3.55	1.31	0	0	0	0	9.64	148.72
1093	0	0	0	0	0	62.18	0	0	0	0	0	8.77	0	0	0	0	0	0	6.77	0	0	0	0	377.2	1.61	0	0	0	193.73	0	0	0	58.36	86.9	1.84	0	397.81	0	0	47.12	92.63	25.09	0	2.26	0	0	0	131.99	15.36
1179	0	0	56.6	0	21.28	0	0	24.79	0	0	0	0.57	26.86	0	167.33	60.75	26.06	83.11	0	0	27.13	107.68	48.86	161.71	0	0	6.07	24.05	52.23	0	0	0	64.82	0	73.67	0	93.98	0	0	10.32	0	7.14	27.25	108.84	0	4.29	0	97.87	0
1246	0	0	0	0	0	31.46	0	0	0	0	0	6.25	6.48	63.34	42.04	0	20.71	36.85	0.81	5.99	29.9	33.02	27.25	115.22	0	0	41.21	6.36	291.55	0	0	5.4	340.03	35.58	16.01	32.11	136.33	0	14.73	4.22	8.53	5.31	4.51	0	0	2.06	26.66	41.27	30.42
1385	0	0	0	0	0	0	0	5.6	0	0	2.27	30.73	8.83	12.52	64.39	4.21	21.09	0	11.12	8.23	0	35.84	3.75	128.18	0	0	6.45	46.07	229.54	2.25	0	0	328.51	35.57	19.24	23.39	222.93	0	2.17	30.04	9.4	14.14	0	2.73	0	0	0	60.14	55.27
1527	0	0	0	60.81	0	0	0	0	0	0	9.4	0	0	0	45.58	0	0	0	0	0	5.41	0	6.1	237.99	0	0	57.29	13.33	327.84	0	0	0	180.41	41.34	0	60.13	213.25	0	106.64	9.42	12.38	19.42	8.23	39.9	0	5.37	0	86.74	15.89
1621	0	0	0	0	0	0	0	0	0	0	21.26	0	0	0	0	0	0	0	0	0	0	189.58	0	83.12	0	0	0	0	538.76	0	0	0	264.7	71.5	0	98.28	242.3	0	0	6.56	31.43	0	113.65	1.15	0	0	0	9.87	0
1699	0	0	46.29	0	0	0	0	0	0	0	0	6.96	0	53.66	28.81	51.75	0	0	0	0	69.52	36.72	0	354.22	0	0	0	23.21	418.91	19.73	0	0	187.38	0	0	37.73	241.51	0	0	8.88	4.44	0	7.71	44.94	0	0	0	25.88	76.72
1780	0	0	0	0	0	33.77	0	0	0	0	11.68	4.26	0	0	55.22	0	12.59	0	0	0	0	0	30.54	86.44	0	0	0	71.83	159.56	11.6	0	0	245.91	0	20.03	90.95	228.38	0	0	20.26	6.59	20.25	4.26	17.67	0	0	0	55.23	127.76
1834	0	0	7.17	39	1.64	6.19	0	0	0	0	15.93	76.27	17.73	27.62	37.72	43.32	6.29	0	0	0	0	58.89	13.51	197.18	3.25	0	58.76	41.35	226.97	43.49	3.93	0	481.61	45.38	61.66	114.57	69.96	0	0	19.75	14.63	5.67	0	2.72	0	12.92	0	43.5	28.84
1986	0	0	0	0	0	0	0	0	0	0	0	5.44	46.2	0	85.75	0	81.65	0	15.31	0	26.27	139.85	41.34	272.33	9.18	7.89	11.58	27.84	576.67	0	0	0	282.17	78.3	60.42	53.03	155.7	0	33.83	14.2	17.57	6.55	0	0	10.24	0	0	0	153.21
2056	0	0	1.74	0	0	0	0	4.94	0	0	8.08	7.9	5.59	27.08	49.56	53.94	0	11.5	1.75	0	30.42	3.38	10.47	146.61	0	7.43	10.37	226.06	289.81	10.18	0	8.99	349.63	12.12	15.3	59.78	193.37	0	9.1	7.16	3.13	2.18	4.94	22.45	0	4.28	0	22.82	14.78
2202	0	0	12.72	32.56	0	6.44	8.05	0	0	0	0	4.35	13.79	11.86	47.68	0	9.57	0	5.6	0	0	2.27	0	161.64	0	0	2.04	64.26	264.91	17.85	0	22.57	174.92	17.16	0	0	78.68	0	0	50.95	25.22	8.79	0	0.99	10.24	4.82	0	93.56	112.13
2276	0	0	0	6.25	0	0	55.85	2.85	0	0	0	43.78	20.56	3.12	134.41	0	0.79	0	0	0	0.85	29.83	4.85	340.51	0	0	0	57.44	181.87	0	68.34	23.13	121.31	4.53	0	34.33	17.37	0	0	4.83	9.01	18.15	1.29	4.84	0	0	0	169.37	63.08
2422	47.65	0	0	0	8.6	32.4	12.62	0	0	0	18.33	33	41.7	2.37	50.3	27.2	17.61	0	8.14	17.4	0	150.63	0	137.41	0	0	30.24	177.89	364.48	0	19.67	49.59	400.96	51.23	10.03	24.11	361.74	30.35	6.76	40.29	13.65	11.8	23.91	30	0	5.74	87.41	165.22	84.7
2638	0	0	0	0	0	18.15	0	18.23	0	0	0	67.35	0	0	117.33	23.96	98.03	0	0	26.84	0	50.28	0	140.5	0	0	0	23.9	305.84	3.22	0	0	531.19	47.84	7.31	52.31	144.44	0	31.77	10.51	7.31	7.86	15.88	37.87	2.79	6.06	0.61	83.27	42.64
2713	0	0	0	2.21	1.83	0	3.73	0	0	0	0	10.66	2.27	0	68.02	17.53	21.11	3.21	0	2.77	10.11	37.01	6.57	155.95	3.87	0	0	55.44	121.99	8.24	0	5.58	193.34	1.15	4.24	30.81	123.78	1.98	0	28.72	31.07	8.99	3.49	20.14	0	1.88	0	41.18	136.77
2815	0	0	0	0.51	0	0	0	0	0	0	0	0	0	0	113.34	0	0	0	21.81	0	0	171.62	0	254.63	0	0	29.16	24.11	99.86	20.43	0	0	285.38	0	0	58.84	146.65	44.95	0	15.96	51.42	64.98	55.4	74.82	0	2.67	0	241.41	315.46
3021	0	0	0	0	0	16.28	0	0	0	0	4.28	7.6	3.23	0	1.31	5.12	89.2	0	3.51	4.53	10.71	48.14	16.25	135.94	0	0	30.76	87.37	176.95	2.68	0	17.14	217.72	3.81	41.4	5.1	212.27	0	0	0.85	36.63	1.22	16.2	2.17	0	3.69	0	136.85	168.39
3088	0	0	41.45	0	0	2.02	0	0	0	0	0	13.95	0	0	0	6.96	107.16	0	0	0	0	43	2.8	106.73	0	0	0	33.74	121.85	0	0	0	500.27	46.07	0	2.64	44.73	0.76	0	15.65	0	3.89	0	0	0	0	26.12	31.43	199.36
3281	0	0	11.71	0	0	28.16	0	0	0	0	6.38	72.74	0	0	14.45	0	12.71	0	0.97	0	18.68	19.09	5.45	183.65	0	0	0	0	246.49	0	0	0	266.33	0	0	4.11	116.11	0	70.22	0.51	26.87	2.82	9.54	26.22	112.97	5.63	0	39.63	123.36
3346	0	0	0	0	0	2.78	0.96	0	0	0	3.19	70.8	4.83	0.99	28.24	3.97	27.21	12.93	3.68	0	20.1	72.89	16.64	240.14	1.8	3.19	56.6	24.36	207.54	1.52	0	0	222.84	0	2.16	66.87	76.86	0	36.2	3.6	0	9.67	0	1.52	0	10.89	34.23	93.32	202.88
3464	0	0	5.82	0	0	4.07	0	0	0	0	0	0	0	0	33.07	15.39	4.66	0	0	11.81	0	14.38	4.17	75.86	0	0	25.4	24.43	151.9	4.58	0	22.27	184.23	23.07	0	26.59	68.43	0	0	15.82	7.05	8.45	5.28	4.48	0	0	0	13.56	128.35
3492	0	0	6.07	0	0	0	19.76	0	0	16.51	1.29	13.94	18.18	0	54.46	26.45	67.26	0	4.06	0	9.28	18.94	16.44	112.11	3.93	0	19.66	16.23	126.94	33.21	0	0	289.49	52.84	0	28.71	196.88	0	0	7.29	6.05	21.89	1.09	6.49	0	10.33	0	32.83	143.09
3534	0	0	0	0	0	0	2.24	70.12	0	0	0	49.9	3.08	5.87	87.39	0	3.5	10.41	22.79	0	88.32	75.23	110.33	27.49	0	15.04	0	11.96	258.83	4.39	0	0	37.64	38.21	0	30.01	244.39	65.91	0	32.11	75.44	0.41	0	0	0	0	10.17	30.7	14.94
3873	0	0	25.23	5.42	0	0	0	22.81	0	0	0	0	0	0	44.67	0	0	0	0.64	0	26.86	104.04	0	102.91	6.86	0	23.24	97.39	240.14	7.01	0	47.23	269.92	0	0	51.48	275.56	56.96	0	3.36	0	3.41	0	0	0	1.12	29.2	129.42	470.78
3957	0	0	0	0	0	0	0	0	0	0	0	70.5	0	0	1.61	40.83	51.32	0	3.34	4.93	141.56	237.52	0	120.47	0	0	4.94	181.09	173.36	0	0	0	173.88	0	0	22.3	556.54	19.39	0	4.96	0.92	4.53	0	0	0	0	0	106.22	194.27
4042	0	0	0	0	0	16.04	0	0	0	0	19.1	12.9	0	0	31.52	0	0	0	5.49	0	0	239.07	0	97.49	0	0	0	58.17	182.59	0	0	10.72	331.54	236.48	75.39	0	110.23	0	0	42.08	0.78	0	0	0	0	0	0	48.3	78.04
4127	0	0	0	0	29.3	0	0	0	0	0	0	36.97	0	0	0	0	8.36	0	7.71	0	0	34.05	17.67	24.46	0	70.87	0	24.55	219.95	27.02	0	0	119.8	18.98	17.18	69.36	128.92	19.25	0	16.71	0	0	0	0	0	0	0	0	51.27
4296	0	0	20.04	0	94.49	20.86	0	0	0	0	11.66	40.92	0	55.68	0	40.42	0	0	10.16	0	0	321.3	0	275.31	6.04	13.63	0	59.91	81.44	11.63	0	0	553.61	16.8	0	68.83	78.14	11.61	0	4.17	0	6.1	0	0	35.07	0	0	53.74	264.21
4404	0	0	0	0	0	0	0	0	3.64	0	0	1.67	0	0	16.83	0	12.12	0	0	0	0	33.79	0	53	0	0	0	42.54	157.02	0	0	36.35	353.54	1.53	10.23	29.77	80.25	0	0	1.45	0	7.73	7.88	4.07	0	3.31	0.99	150.88	104.63
4582	0	0	9.08	0	0	0	0	0	0	0	0	69.86	0	0	10.1	19.45	43.75	0	0	0	0	111.92	0	75.93	0	0	0	43.47	100.05	0	0	12.88	99.61	2.35	0	42.67	170.04	29.15	17.82	12.12	0	16.08	0	0	0	0	0	0	145.91
4763	0	0	49.37	0	0	0	0	0	0	0	0	2.84	0	15.93	72.3	0	60.89	0	0	0	0	80.06	0	169.09	0	0	17.1	16.18	360.4	12.5	10.3	0	306.34	3.83	0	43.56	134.58	40.19	20.13	0	20.78	0.98	0	1.2	40.97	6.55	52.88	58.6	118.78
4874	0	0	0	0	0	0	0	0	0	0	0	9.31	0	16.95	14.74	0	53.08	0	4.12	0	41.67	31.39	0	61.1	0	0	0	44.06	88.35	0	0	0	197.31	0	0	26.59	195.89	16.89	0	36.93	24.92	22.2	0	0	0	4.76	0	33.5	116.94
4930	0	0	0	0	0	2.1	0	0	0	0	0	72.56	0	15.95	0	0	0	0	0	0	0	18.62	23.54	171.6	0	0	8.58	41.28	171.4	0	0	0	257.63	0.68	0	21.15	119.91	13.22	0	3.19	0	12.66	4.86	19.46	8.89	0.59	47.16	212.4	49.47
5042	0	0	0	0	0	0	0	0	0	0	0	0	0	0	58.51	0	26.13	0	0	0	74.82	279.42	0	111.7	0	0	0	6.6	357.94	0	0	43.46	244.46	0	0	0	275.77	27.01	88.83	23.37	0	10.89	0	0	0	0	0	219.6	347.92
5154	0	0	0	0	0	0	0	0	0	0	0	19.44	3.06	6.7	30.38	0	72.34	0.65	4.93	2.72	0	95.88	30.01	112.88	0	0	32.18	65.75	126.11	3.95	27.46	42.28	206.71	0	23.84	28.6	672.75	21.4	198.45	3.36	6.53	0	2.99	17.76	5.96	4.27	9.47	57.85	91.17
5210	0	0	0	33.41	0	0	0	0	0	0	0	0	0	0	0	0	54.08	0	0	0	0	0	0	0	0	0	0	46.42	178.79	0	0	0	258.28	85.34	0	29.77	110.63	0	0	48.2	0	26.11	0	0	70.61	0	0	158.34	125.76
5378	0	0	0	0	0	0	0	0	0	0	0	112.69	0	0	0	0	22.03	0	0	0	0	140.87	7.08	8.43	0	0	0	170.06	7.5	0	0	0	201.88	0	0	4.83	270.63	0	0	18.23	0	0	0	0	0	0	0	377.57	274.85
5502	0	0	16.29	0	0	0	26.56	0	0	0	0	0	0	108.04	62.88	2.08	63.09	0	0	0	0	37.35	15.06	42.93	0	0	4.2	5.98	143.62	0	0	0	216.61	0	0	110.1	87.65	0	0	2.75	0	11.71	1.43	2.79	0.72	0	0	164.82	66.22
5626	0	0	0	1.59	0	0	0	0	0	0	0	0	0	4.05	0	6.51	95.92	0	23.91	0	0	0	0	75.8	0	96.73	7.79	20.37	93.42	0	0	2	517.81	0	0	19.62	183.8	0	85.92	29.54	0	0	0	0	0	0	0	7	185.55
5750	0	0	0	0	0	0	0	0	0	0	0	16.93	10.65	10.42	32.97	22.93	27.73	0	4.29	0	23.63	25.94	0	79.36	0	0	0	84.15	193.55	21.69	0	29.82	232.08	19.61	0	13.38	334.03	13.84	0	36.42	16.08	41.31	46.75	0	7.49	0	0	28.67	123.7
5998	0	0	0	0	0	0	0	0	0	0	0	0	0	51.06	202.33	34.75	16.38	0	0	0	0	186.65	0	151.46	0	0	0	118.97	247.22	0	0	0	245.49	0	33.42	44.17	291.37	41.57	0	0	12.65	2.51	0	0	36.9	0	0	21.99	69.58
6122	0	0	0	0	0	0	0	0	0	0	0	0	0	0	0	0	15.16	1.44	0	0	26.83	0	0	0	0	0	0	10.54	437.76	0	0	166.34	211.32	0	12.74	0	268.83	10.82	26.75	20.58	12.85	19.42	0	0	0	0	32.86	262.43	202.16
6246	0	0	0	0	0	0	0	0	0	0	0	24.6	112.23	91.83	0	0	0	0	0	0	0	434.94	0	84.59	0	0	0	0	411.3	0	0	0	0	37.16	0	20.12	288.24	26.84	0	2.22	0	6.76	0	3.31	7.69	20.7	0	60.72	0
6370	0	0	0	0	0	0	0	0	0	0	0	0	0	0	0	0	118.17	0	0	0	30.5	107.67	28.64	24.74	0	0	0	35.65	251.02	0	0	0	152.57	50.59	0	15.12	259.28	117.22	0	0	70.53	84.45	3.06	13.58	0	0	30.42	336.47	0
6707	0	0	0	0	0	0	0	0	0	0	0	58.3	0	0	72.12	0	40.66	0	6.37	0	0	59.18	0	79.43	0	0	11.37	27.05	136.6	0	0	43.66	345.8	0	14.95	9.36	209.2	0	0	16.7	0	17.91	0	0	0	0	34.53	108.28	34.63
6891	0	0	0	0	0	0	0	0	0	0	0	0	0	0	0	0	0	0	0	0	0	0	0	696.56	0	0	0	0	2.19	0	0	0	358.71	832.48	14.96	0	99.93	0	0	0	0	0	0	0	0	0	0	0	0
7075	0	0	0	0	0	0	0	0	0	0	0	0	41.68	46.56	0	0	77.03	0	15.57	0	0	0	0	245.73	0	0	0	0	217.75	0	0	0	244.37	0	0	224.15	232.25	0	79.69	0	156.63	0	0	0	0	0	0	360.95	0
7259	0	0	0	0	0	0	0	0	0	0	0	49	0	0	0	52.31	139.42	0	0	55.36	106.07	39.76	0	420.68	0	0	0	77.19	465.99	50.77	0	2.2	241.18	18.55	8.49	0	284.68	0	0	16.85	12.28	0.9	19.14	65.78	0	1.32	0	0	0
7443	0	0	0	0	0	0	0	0	0	0	36.35	0	0	0	81.81	0	5.84	19.42	7.88	0	0	493.57	96.64	164.9	0	0	10.48	20.37	352.02	0	6.83	34.14	139.13	9.61	41.66	259.82	587.57	37.76	0	3.94	12.57	3.51	9.85	46.91	0	1.67	0	60.53	143.6
7628	0	0	0	0	0	0	0	0	0	0	0	44.29	1.37	0	0	0	52.73	0	0	0	0	668.29	0	65.08	0	0	0	0	60.12	0	0	0	396.99	8.36	61.51	71.46	0	0	79.69	0	25.97	12.45	0	0	0	0	0	0	136.57
7996	0	0	0	0	0	0	0	0	0	0	0	0	0	123.52	0	0	0	0	0	0	19.42	116.42	3.61	15.8	0	0	90.42	23.85	97.63	0	62.48	102.55	338.24	0	0	79.37	171.3	0	0	16.31	15.8	0	2.28	15.75	3.63	0	0	241.96	51.96
8179	0	0	0	0	0	0	0	9.14	62.09	0	0	0	0	0	0	0	80.28	6.8	0	0	0	0	0	0	0	0	0	0	159.96	0	36.29	13.72	208.82	0	0	0	312.01	237.04	0	1.28	17.97	0	0.97	5.47	0	38.15	0	52.21	232.66
8524	0	0	0	0	0	0	0	0	0	0	0	13.13	0	0	0	32.71	138.13	0	0	0	0	32.01	0	158.54	0	0	0	17.97	12.65	0	0	0	535.86	0	0	35.39	64.84	0	0	17.48	32.46	22.05	0	0	0	0	0	85.06	167.68
8697	0	0	0	0	0	0	0	0	0	0	0	0	0	21.52	0	0	12.87	33.27	0	0	149.13	141.2	0	2.16	0	0	0	0	106.33	0	0	0	453.13	0	0	34.63	255.69	0	0	0	0.95	0	4.73	21.36	0	0	0	0	0
8869	0	0	0	0	0	0	0	0	26.05	23.97	0	0	0	0	35.3	0	47.51	0	1.86	0	0	0	0	54.66	0	14.94	0	29.41	1.66	0	0	32.01	390.51	0	0	57.76	85.51	0	0	0	0	1.34	0	0	0	0	0	17.43	172.3
9042	0	0	0	0	0	0	0	0	388.47	0	0	0	0	0	0	0	0	0	0	0	0	144.24	0	0	0	0	203.67	0	0	0	0	0	564.92	0	0	0	671.52	0.98	0	0	0	0	0	0	0	0	0	0	0
9214	0	0	0	6.82	0	0	0	0	0	14.65	0	0	0	0	0	0	15.4	19.79	3.34	0	0	52.34	140.21	0	0	0	0	122.84	112.43	0	0	49.16	297.21	24.46	0	21.85	300.41	0.77	0	0	22.41	43.87	0	0	0	0	0	140.63	208.19
9387	0	0	0	0	0	0	0	0	0	0	0	0.57	0	0	0	154.34	0	0	0	0	120.95	380.32	0	0.53	0	0	0	0	24.3	0	0	0	321.34	2.71	0	10.93	288.14	0	0	7.31	0	1.03	0	0	0	0	0	0	0
9560	0	0	0	0	0	0	0	0	0	9.2	0	0	0	0	0	0	0	0	0	0	0	0	0	79.84	0	0	0	0	0	0	0	0	0	0	0	70.75	7.11	0	0	86.04	0	139.31	0	0	0	0	0	0	371.86
9762	0	0	0	0	0	0	0	0	0	0	0	0	0	0	0	0	0	0	0	0	0	0	0	0	0	0	0	0	0	0	0	0	153.69	0	0	0	0	0	0	0	0	0	0	0	0	0	0	0	0
9810	0	0	0	0	0	0	0	0	0	0	0	0	0	0	0	0	0	0	53.59	0	0	91.17	0	0	0	0	0	0	0	0	0	0	55.51	0	0	376.64	0	0	0	0	0	0	0	0	0	0	0	0	0
9907	0	0	0	0	0	0	0	0	0	0	0	0	0	0	81.24	0.24	332.64	0	0	0	0	54.9	0	0	0	0	0	174.73	223.25	0	0	0	57.3	0	0	0	75.17	0	0	0	0	0	0	0	0	0	0	0	246.47
9955	0	0	0	0	0	0	0	0	0	0	0	0	0	0	0	0	0	0	0	0	0	0	0	0	0	0	0	0	0	0	0	0	0	0	0	1191.34	0	0	0	0	0	0	0	0	0	0	0	0	55.9
10100	26.01	13.2	0	231.39	53.21	29.75	3.18	0	0	0	0	213.15	34.48	0	14.43	0	68.28	0	36.03	0	0	21.94	33.37	274.43	14.98	104.72	2.51	165.66	256.83	41.44	35.55	0	806.2	8.91	0	56.79	0	0	71.54	54.06	30.97	28.77	0	0	1.66	0	0	0	81.3
10148	0	0	0	0	10.92	0	0	4.86	0	0	0	5.86	0	0	9.64	74.44	50.34	0	7.5	0	0	4.98	0	17.69	0	0	0	46.49	118.03	101.04	0	0	238.34	0	0	0	74.1	0	0	2.55	0	0	0	1.4	0	6.25	0	0	190.7
10325	0	0	0	0	0	0	0	0	0	117.26	0	0	0	0	0	0	0	0	0	0	0	0	0	0.64	0	0	0	32.34	0.34	0	0	0	66.32	0	0	0	136.14	0	96.84	0	0	8.27	0	0	0	0	0	0	295.08
10397	0	0	0.27	0	0	0	0	0	0	0	0	0	0	0	0	0	41.42	0	24.43	0	0	54.72	0	214.9	0	0	0	0	19.33	0	0	0	35.72	0	0	34.38	16.78	0	0	0	0	17.55	0	0	0	0	0	0	133.47
10539	0	0	0	0	0	0	0	0	0	0	0	0	0	0	0	0	0	0	0	0	0	0	0	0	0	0	0	0	0	0	0	0	0	0	0	660.32	317.95	3.16	0	0	0	0	0	0	0	0	0	0	194.17
10681	0	0	0	0	0	0	0	0	0	0	0	0	0	0	346.45	0	0	0	0	0	0	0	0	0	0	0	225.46	0	247.62	0	0	0	0	0	0	121.42	219.1	0	0	0	0	0	0	0	0	0	0	0	1081.94
10894	0	0	0	0	0	0	0	0	0	0	0	0	0	0	32.32	0	4.76	0	1.88	0	0	0	0	28.64	0	0	0	291.65	213.86	0	0	0	60.4	29.86	0	10.04	107.59	0	0	0.52	32.26	2.01	15.9	0	0	0	6.24	0	109.87
11020	0	0	0	0	0	0	0	0	0	0	0	12.55	0	0	0	166.37	0	0	0	0	0	0	22.79	1.33	0	0	0	0	267.71	0	0	0	55.82	0	0	413.41	73.52	0	0	11.02	31.99	0	33.33	167.89	11.19	6.06	0	0	52.94
11082	0	0	0	0	0	0	0	0	0	0	0	0	78.72	0	0	70.62	21	0	0	0	82.13	0	0	240.79	0	0	0	0	401.19	0	47.17	0	9.75	0	0	35.9	56.27	0	0	5.81	0	0	50.27	0	0	0	0	0	318.36
11208	0	0	0	81.15	37.78	24	0	0	0	30.05	0	11.86	48.16	5.37	137.43	0	51.7	0	15.3	0	44.65	54.47	33.86	516.45	0	13.67	63.45	60.87	782.23	46.92	0	39.1	457.93	84.25	10.22	55.6	73.33	0	82.96	0	46	40.69	0	3.44	0	0	0	0	0
11333	0	8.43	0	0	0	0	0	0	9.36	0	0	38.35	0	7.77	20.8	50.32	22.1	0	21.83	0	87.11	313.77	87.81	424.93	28.97	41.86	0	169.04	1001.74	50.09	53.15	28.1	254.45	50.7	0	86.72	244.27	0	0	56.12	0	1.92	0	0	0	0	17.25	0	0
11450	0	0	0	0	15.35	15.66	0	0	0	39.21	0	14.26	40.64	34.04	117.83	0.53	0	0	0	0	0	20.13	142.61	124.02	0	0	71.64	102.06	554.8	0	0	0	409.02	3.31	0	24.22	94.34	0	22.87	6.55	18.79	11.62	9.75	28.03	0	1.4	0	0	0
11627	0	0	0	0	0	9.77	0	0	0	0	0	0	0	19.73	52.72	0	0	0	15.42	0	0	0	0	137.09	0	0	0	116.36	224.62	0	0	12.46	122.69	0	0	0	39.81	0	0	0	4.15	0	7.22	10.76	0	0	0	0	0
11804	0	0	1.58	0	0	14.84	0	0	0	0	0	14.62	36.11	42.14	0	0	0	0	1.34	0	0	16.85	36.96	476.95	0	1.55	31.56	7.11	870.95	20.14	0	0	167.98	0	0	16.43	95.7	0	0	14.07	0	0	27.3	80.79	0	2.94	0	0	0
11981	0	0	0	38.81	23.85	0	0	0	0	2.46	1.11	80.85	6.33	0	106.46	40.25	0	0	0	0	0	97.4	21.78	359.9	0	0	57.35	11.62	749.43	0	0	0	404.19	24.93	0	12.75	36.26	0	0	20.04	20.35	13.04	75.94	29.18	9.37	0.79	0	0	0
12158	0	0	0	0	0	4.28	0	0	0	12.65	0	80.28	2.34	0	177.54	12.3	0	12.77	0	0	59.79	202.46	11.1	313.07	0	0	13.34	3.74	534.13	17.69	46.71	0	257.94	19.52	0	136.03	35.2	0	0	1.51	26.3	6.27	0	0	0	0	0	0	0
12247	0	0	0	7.28	0	0	0	0	0	40.26	0	55.17	21.9	0	2.72	14.9	0	0	0	0	38.16	64	0	230.9	0	0	81.07	0	460.32	3.99	0	22.91	226.11	14.21	0	75.17	13.99	0	39.26	0	23.18	0	0	0	0	0	0	0	0
12352	0	0	0	39	0	0	0	0	0	0	0	26.35	0	0	40.17	134.6	0	0	33.27	0	0	0	7.62	476.97	0	35.65	0	0.83	182.92	12.78	0	0	140.99	10.06	0	68.17	58.12	0.35	0	1.69	22.34	0	3.88	0	0	0	0	0	0
12491	0	0	0	114.67	0	0	0	0	0	0	0	0	80.03	0	227.46	0	0	0	45.62	0	81.09	14.85	59.5	256.28	0	0	0	0.96	396.9	92.4	0	0	415.58	0	122.16	109.14	14.94	0	0	0	2.08	0	0	0	0	0	0	0	0
12629	0	0	0	93.18	0	0	0	0	0	93.45	0	57.65	0	0	148.26	0	0	0	14.97	0	0	95.56	18.56	743.5	8.87	0	6.44	64.14	365.01	0	0	0	206	37.78	27.61	227.54	46.43	0	81.89	0	0	5.51	0	0	0	0	0	0	0
12768	20.66	0	23.6	0	12.05	2.14	0	0	0	15.29	0	31.71	7.61	48.36	83.18	0	0	0	3.33	0	1.17	137.45	49.03	193.71	0	36.55	30.28	110.23	475.15	23.73	0	64.66	146.13	12.94	0	50.11	38.36	0	0	3.57	5.12	10.1	6.25	14.39	0	0.57	0	0	6.84
12907	0	0	0	0	233.65	0	0	0	0	0	0	50.16	0	0	0	235.69	0	0	0	0	0	0	0	124.21	0	0	0	0	646.22	0	0	0	586	0	0	0	0	0	0	0	0	0	0	0	0	0	0	213.59	0
13184	0	0	0	0	0	0	0	0	0	3.52	0	118.97	19.43	0	169.09	0	0	0	0	0	19.94	67.87	0	571.32	0	17.1	0	0	351.3	2.45	38.13	0	254.89	103.23	9.23	32.69	99.99	11.13	0	0	32.03	27.91	16.86	45.8	0	1.86	0	0	0
13322	0	0	0	0	43.8	0	0	0	1.17	0	0	44.9	0	0	100.41	0	0	0	0	0	138.13	80.39	169.7	490.5	0	0	115.63	87.9	160.08	0	0	0	316.02	0	0	157.55	151.31	0	0	0	0	0	0	0	83.3	0	0	0	0
13461	0	0	0	34.15	59.22	68.15	0	0	0	13.72	0	25.56	0	0	4.1	0	0	0	21.23	0	0	14.31	3.66	432.72	88.95	0	196.09	79.72	261.59	0	0	0	318.58	0	0	3.67	74.02	0	0	1.08	0	10.16	0	0	0	0	0	0	0
13603	0	0	57.93	246.74	47.77	62.2	0	0	0	0	0	56.05	29.31	0	41.69	59.53	0	0	0	0	0	52.91	32.93	362.83	0	0	0	384.76	776.96	27.18	0	0	252.59	0	21.51	69.6	26.93	0	7.79	3.94	30.14	0.61	29.36	62.3	0	2.03	0	0	0
13651	0	0	0	116.56	5.9	69.99	0	0	0	0	0	143.31	6.36	0	205.89	0	0	0	1.27	0	15.82	28.4	198.09	97.49	0	52.01	109.46	63.13	480.19	5.53	0	0	129.48	0	0	187.82	1.58	28.12	0	2.43	62.52	0	84.4	29.97	37.94	1.33	0	0	0
13879	0	0	0	172.96	11.95	138.7	0	0	0	13.07	0	390.83	211.6	0	190.49	261.28	0	0	0	0	0	30.23	0	574.38	0	28.99	236.89	38.99	823.74	106.2	10.83	0	817.79	182.97	0	314.51	174.9	0	0	11.28	94.02	0	2.24	9.64	32.93	0	0	0	0
14083	0	0	199.45	416.35	12.72	176.52	0	0	0	0	0	419.23	0	0	1158.02	0	0	0	0	0	0	0	359.15	1743.9	0	0	0	0	426.96	230.14	0	0	359.36	0	121.21	108.45	0	0	0	84.03	56.1	0	0	0	0	0	0	0	0
14231	0	0	0	898.93	0	40.34	0	0	0	0	0	29.32	0	0	431.32	57.56	0	0	0	0	0	0	303.9	372.96	0	107.22	0.89	210.28	1623.02	2.75	0	0	1027.52	97.72	0	0	0	0	0	0	0	0	0	0	0	0	0	0	0
14441	0	0	0	903.48	0	191.02	0	0	0	249.28	0	568.72	0	0	941.77	0	0	0	0	0	0	0	0	677.78	0	0	0	190.79	947.55	902.92	0	0	1035.33	0	0	0	0	0	0	28.13	0	0	0	0	0	0	0	0	0
14642	0	0	2.36	417	409.86	253.57	0	0	0	248.98	171.57	234.96	110.8	0	10.88	400.45	0	0	0	0	0	0	0	1692.94	0	0	3.04	0	1164.78	214.44	0	0	1130.52	0	0	0	0	0	0	29.1	0	0	110.33	1.56	0	0	0	0	0
14839	84.7	65.4	46.45	755.19	96.11	10.89	0	0	8.91	52.37	46.27	257.6	7.54	104.86	748.91	0	0	49.87	5.75	0	0	88.68	0	1241.1	3.52	10.25	106.41	76.97	365.7	492.2	8.75	0	1706.29	0	0	39.86	0	0	0	2.47	11.09	0	0	0	0	0	0	0	0
15047	32.51	12.11	72.21	684.69	131.1	42.72	38.97	35.54	0	152.63	0	204.59	3.92	62.99	462.65	26.69	0	16.06	3.79	0	0	90.35	0	1957.28	23.45	0	78.11	68.87	263.3	324.26	0	0	1429.72	68.8	0	27.57	1.3	0	0	3.63	6.68	0	0	0	0	0	2.67	0	0
15244	12.89	0	118.25	669.19	190.4	0	28.18	56.98	0	106.06	0	161.54	9.19	24.2	486.16	0	0	0	26.55	0	0	30.86	0	1582.31	0	16.63	18.69	50.7	181.51	243.4	0	0	1985.01	19.11	0	23.81	21.51	0	16.58	24.4	0	0	0	0	0	0	0	105.93	0
15466	0	26.13	195.66	667.18	119.86	188.46	40.09	0	0	10.33	0	33.74	0.86	134.43	490.39	70.05	0	7.36	64.1	2.86	10.8	109.83	0	1421.14	4.61	0	83.55	74.63	335.56	312.8	0	0	1454.34	17.25	2.19	14.1	0	0	83.09	6.27	20.9	0	0	0	0	0	0	4.44	0
15667	148.76	0	24.38	1488.03	346.25	0	536.4	0	225.97	195.02	0	165.17	0	107.25	3.73	0	0	0	0	0	0	135.08	0	807.89	158.14	0	0	0	278.92	400.85	0	0	1362.04	0	0	0	169.31	29.41	0	4.5	0	0	0	0	0	0	0	0	0
15929	244.09	0	2.32	1086.03	125.02	0	0	44.42	55.39	507.09	0	36.98	164.44	0	330.98	0	0	0	44.71	0	0	6.73	0	1601.05	0	0	0	22.14	0	319.66	0	0	1389.84	0	0	0	0	0	0	0	166.06	0	0	0	0	0	0	0	0
16143	0	0	0.95	867.01	63.01	0	0	0	0	3.37	0	143.27	0	114.05	31.44	173.09	0	244.58	18.69	0	0	254.63	107.12	1370.09	61.32	110.08	0	274.25	734.25	544.83	0	0	1046.07	0	0	0	0	0	113.93	21.09	0	0	0	0	0	0	0	0	0
16359	0	0	1.43	0	0	0	0	0	0	0	0	1055.03	0	660.64	0.63	255.28	0	0	0	0	0	0	0	1765.06	0	0.53	1.04	0	1174.59	0	0	0	999.91	0	0	0	0	0	0	142.27	0	0	0	0	0	0	0	0	0
16584	0	0	39.73	190.32	245.27	238.28	84.56	0	0	0	0	439.5	55.67	3.81	0	0	0	4.28	0	2.39	0	169.61	0.28	652.61	0	0	0	115.15	234.51	441.67	0	0	1326.97	28.99	27.12	0	161.41	65.53	0	5.97	32.26	0	0	0	0	0	0	0	0
16793	0	0	86.83	104.23	397.4	187.67	0	0	0	0	51.42	1.29	0	0	69.28	0	0	0	48.4	0	0	0	0	1618.4	21.62	0	164.01	17.71	291.03	158.85	0	0	2725.61	0	0	0	0	0	0	41.42	16.73	0	0	0	0	0	0	0	0
17014	0	0	3	86.36	65.36	0	0	0	0	0	0	0	58.42	0	0	0	0	0	0	0	0	117.72	556.12	2039.64	0	0	0	39.57	280.56	107.57	0	0	2951.65	0	0	7.52	0	0	0	28.45	0	0	0	0	0	0	0	0	0
17232	0	68.07	17.92	243.48	2.97	48.05	0	0	111.7	0	0	129.23	61.62	0	0	251.07	0	0	11.85	0	0	1.29	4.93	1122.47	0	0	42.69	247.08	1008.38	293.88	0	0	1946.23	82.61	2.82	88.92	0	0	2.1	0	0	0	0	0	0	0	0	107.28	0
17436	0	0	1.71	252.59	0	1.01	66.87	0	0	337.23	0	54.17	13.82	0	50.11	0	0	0	0	0	0	19.99	0	1283.59	33.33	0.37	92.26	73.81	980.06	254.45	0	0	2585.16	161.77	0	131.56	94.22	0	0	46.56	0	0	0	0	0	0	0	0	0
17624	21.97	0	50.16	740.58	96.34	58.07	0	0	0	41.79	0	127.88	22.87	6.75	11.49	40.38	0	53.38	18.19	112.68	0	0	13.88	1529.3	17.93	0	0	0	565.32	76.9	0	0	2511.62	29.68	79.15	72.37	30.45	0	0	31.17	0	0	0	0	0	0	0	0	0
17794	0	23.69	86.81	181.41	162.68	88.95	0	0	0	66.97	17.43	205.63	161.62	5.29	66.97	92.62	0	0	14.89	39.51	19.05	268.92	18.44	1075.16	55.8	42.55	0	200.2	776.03	142.38	27.67	38.88	2010.69	32.1	0	108.62	29.47	0	33.22	7.92	0.93	6.11	0	0	0	0	0	138.88	0
17956	464.7	0	898.51	788.97	0	0	0	0	0	187.05	0	0	0	0	0	0	0	0	0	0	0	0	0	1311.01	0	0	0	182.81	175.42	0	103.4	0	1457.33	259.81	0	0	0	0	0	78.78	0	0	0	0	0	0	0	0	476.53
Naleng	Saussurea 1	Oxygraphis glacialis	Saxifraga 1	Meconopsis 1	Galegeae 1	Pedicularis alaschanica	Apioideae 2	Elymus	Draba lanceolata	Galegeae 2	Cichorieae	Pedicularis oederi	Ranunculus nephelogenes	Thalictrum	Apioideae 1	Apioideae 4	Apioideae 3	Poinae	Blysmus sinocompressus	Corydalis	Dracocephalum	Microula	Saxifraga microgyna	Saxifragaceae	Micranthes melanocentra	Asteroideae 2	Anaphalis	Gnaphalieae	Saussurea 2	Rhodiola	Potentilla	Potentilleae 1	Bistorta	Rheum 1	Koenigia forrestii	Astereae	Asteroideae 1	Anthemideae	Festuca	Carex vidua	Carex alatauensis	Carex 1	Pedicularis 3	Pedicularis 4	Pedicularis metaszetschuanica	Pedicularis 5	Ranunculus 1	Caltha scaposa	Saussurea 3
132	0	7.17	0	0	0	19	0	0	0	0	0	11.42	50.8	4.54	95.14	0	0	0	0	14.62	0	10.78	0	22.78	2.94	0	0	35.12	228.5	8.35	9.71	0	455.92	65.74	16.06	16.49	5.13	5.26	0	0	23.64	48.5	5.07	11.36	167.87	8.61	10.4	0	2.79
459	0	4.53	0	0	0	2.68	0	0	0	0	0	9.02	60.74	1.68	176.18	2.95	0	1.75	0	10.08	0	19.43	5.03	15.42	7.05	0	2.84	39.67	162.42	20.85	6.35	0	351.39	58.91	13.19	10.97	10.59	0	1.87	5.15	22.93	42.76	4.04	8.33	109.52	5.47	7.9	6.51	0
732	0	4.12	0	0	0	1.92	0	0	0	1.62	2.02	17.6	21.14	4.93	111.8	0	0	1.59	0	7.71	0	0	0	15.43	3.27	0	0	12.57	166.78	70	5.9	0	307.32	43.57	5.32	20.75	2.34	1.93	7.04	5.22	27.82	33.85	9.34	19.64	89.24	28.81	0	3.06	0
868	0	5.82	0	0	2.97	5.76	0	0	0	0	0	7.73	34.83	0	84.02	5.39	0	0	0	23.37	0	0	2.24	11.87	0	3.79	0	33.99	153.03	26.4	7.51	0	319.44	48.79	19.2	11.51	0	0	4.57	1.62	12.67	33.54	6.59	19.09	50.76	14.59	2.93	9.94	14.45
1088	0	9.5	0	0	0	0	0	0	0	0.93	0	11.76	29.39	3.69	115.42	8.94	0	0	1.96	4.95	0	5.06	6.52	12.95	2.18	0.97	0	24.79	131.62	21.42	6.63	0	335.55	44.1	13.42	21.36	5.57	0	3	6.43	35.54	35.81	3.54	14.49	80.08	9.91	0	1.84	2.17
1634	0	4.51	0	0	0	0	0	0	0	0	0	10.43	38.36	1.58	61.26	0	0	4.22	0	10.92	0	1.44	0	7.05	4.36	0	5.25	3.79	123.35	12.31	0	0	220.28	35.58	5.05	6.32	0	0	0	6.28	33.58	61.15	3	13.11	48.66	7.75	0	4.29	2.71
1852	0	0	0	0	0	0	0	0	0	0	0	22.73	4.15	0	84.09	5.53	0	0	0	16.06	0	0	0	8.86	3.15	0	0	11.2	48.12	18.41	4.7	0	168.94	30.78	16.39	6.89	8.18	10.79	3.25	4.93	44.44	87.59	0	19.22	46.23	12.38	3.9	0	0
2319	0	0	0	0	0	3.28	0	0	0	0	0	14.37	26.24	1.41	95.98	3.83	0	0	0	4.37	0	0	2.79	23.09	0	1.5	0	5.27	107.17	30.17	2.73	0	212.51	25.59	5.47	5.94	1.44	0	2.78	1.89	22.22	36.25	13.94	20.2	109.6	12.56	0	4.91	5.77
2463	0	0	0	0	0	0	0	0	0	0	1.53	20.06	29.27	2.26	74.58	0	0	0	0	4.1	0	0	0	1.87	0	1.81	4.13	8.39	138.36	30.26	8.79	0	232.18	47.16	2.22	14.68	1.91	0	0	0	12.8	22.76	5.23	9.67	74.63	3.7	0	0	2.01
3076	0	0	0	0	0	0	0	0	0	0	0	0	31.8	10.52	93.67	8.56	0	0	0	10.15	0	0	0	2.73	18.55	0	6.42	7.68	124.74	13.51	9.53	0	260.44	37.65	0	8.97	2.68	0	0	0	15.14	46.74	14.45	39.49	80.94	9.79	0	8.96	11.67
3503	0	0	0	0	0	10.08	0	0	0	0	0	6.85	16.13	0	80.81	5.15	1.68	11.37	0	7.5	0	9.36	0	1.35	0	1.86	0	6.55	288.31	13.64	0	11.35	307.14	41.81	3.42	92.03	8.05	15.36	0	3.98	11.37	25.17	4.86	16.48	39.86	14.89	0	1.71	24.03
3857	0	0	0	0	0	0	0	0	0	0	0	3.35	13.21	0	36.68	1.81	0	0	0	0	0	0	0	9.93	0	0	0	3.38	122.97	9.5	2.97	0	150.81	15.92	0	20.98	4.93	0	0	0	19.16	25.22	9.68	33.07	33.22	3.42	0	4.21	24
4055	0	0	0	0	0	0	0	0	0	0	0	7.57	5.14	4.91	59.95	0	0	7.93	0	1.66	0	0	0	8.44	6.19	0	0	9.67	148.93	1.73	7.28	0	207.94	11.81	5.65	21.32	5.53	4.81	3.26	0	12.95	17.12	6.57	17.75	52.81	0	3.65	0	21.44
4330	0	0	0	0	0	0	0	0	0	0	0	0	17.2	0	83.05	0	0	0	0	8.08	0	0	0	0	0	0	0	7.5	71.51	0	0	0	241.09	17.64	0	0	15.14	0	0	0	7.46	39.01	0	11.95	44.07	0	0	0	0
4487	0	0	0	0	0	0	0	0	0	0	0	0	4.26	0	24.79	0	0	0	0	1.64	0	0	0	0	0	0	0	10.11	74	0	0	0	99.13	11.92	0	10.07	2.51	0	0	1.2	6.37	14.03	4.81	5.13	38.31	0	0	0	3.8
4685	0	0	0	0	0	0	0	0	0	0	0	0	3.73	1.96	43.71	0	0	0	0	0	0	0	0	6.93	0	3.3	4.88	11.91	126.78	3.02	3.78	0	204.06	14.39	2.34	18.59	0	0	0	0	18.77	28.92	0	7.24	25.51	0	0	3.41	2.88
4804	0	0	0	0	0	0	10.3	0	0	0	0	14.56	0	2.63	66.12	3.11	0	0	0	0	0	0	0	22.53	29.74	0	2.97	29.27	170.17	0	0	0	214.31	15.01	0	17.3	0	19.24	0	0	20.63	46.24	8.19	40.15	113.88	0	5.3	0	0
5000	0	0	0	0	0	0	0	0	0	0	0	0	0	0	114.79	0	0	0	0	1.52	0	0	0	0	0	2.75	0	18.54	92.45	0	0	0	178.04	10.43	0	7.47	1.73	0	0	1.98	9.89	36.63	0	0	55.79	0	1.56	0	0
5236	0	0	0	0	0	0	0	0	0	0	0	3.87	31.76	12.96	92.37	2.16	0	0	0	0	0	0	0	1.21	4.66	0	0	25.93	128.55	0	2.41	0	221.75	25.84	2.64	41.8	24.91	4.12	2.11	0	3.74	27.09	2.89	2.58	64.96	0	0	0	2.08
5473	0	0	0	0	0	0	0	0	0	2.44	0	7.49	25.67	0	100.11	13.09	0	0	0.78	0	0	0	0	3.32	9.45	0	0	22.52	94.66	3.82	4.26	0	288.3	9.05	0	1.61	2.28	0	0	11.74	80.82	113.11	6.42	0	125.67	0	0	11.98	12.87
6223	0	0	0	0	0	0	0	0	0	0	0	4.27	16.39	0	32.57	0	0	0	0	5.84	0	4.95	0	11.63	0	1.39	7.71	3.95	172.06	0	5.88	0	242.04	30.24	0	13.17	11.93	2	7.44	0	9.27	12.69	3.38	5.11	39.01	4.26	0	3.96	21.97
6531	0	0	0	0	0	0	0	0	0	0	0	7.65	23.39	0	38.21	0	0	0	0	6.42	0	0	0	4.72	2.66	3.81	0	12.81	109.55	0	0	0	124.59	16.94	0	13.99	5.95	0	11.36	3.1	23.08	26.39	8.24	7	37.32	4.39	0	0	3.12
6608	0	0	0	0	0	0	0	0	0	0	0	2.65	15.97	0	43.5	0	0	0	0	0	0	0	0	0	2.09	0	2.08	7.73	89.78	0	2.94	0	125.15	4.87	0	8.09	2.46	0	0	0	3.59	5.78	5.41	11.07	11.91	0	0	0	10.82
6702	0	0	0	0	0	0	0	0	0	0	0	0	25.23	0	82.62	0	0	0	0	0	0	0	0	0	0	0	0	11.38	154.93	0	0	0	143.86	15.51	0	16.78	0	0	0	0	17.8	20.03	0	17.7	56.74	0	0	0	0
6795	0	0	0	0	0	0	0	0	0	0	0	4.05	13.6	0	23.53	0	0	0	0	0	0	0	0	5.17	0	0	0	4.59	89.21	0	0	0	148.34	10.02	0	2.1	0	0	0	0	2.66	9.38	4.66	7.85	27.32	0	0	0	17.56
6920	0	0	0	0	0	0	0	0	0	0	0	7.72	0	5.92	57.78	14.4	0	0	0	0	0	0	0	0	0	0	0	17.12	107.86	3.64	9.39	0	107.95	10.67	3.05	13.06	3.76	0	3.11	0	26.23	46.97	0	11.18	37.78	0	0	0	5.77
7226	0	0	0	0	0	0	0	0	0	0	0	8.05	60.63	4.29	115.2	0	0	0	0	6.37	0	0	0	0	0	7.98	0	67.9	198.5	9.47	0	0	104.97	24.21	0	5.22	0	0	0	0	32.76	57.66	15.68	0	80.27	0	0	0	10.73
7371	0	0	0	0	0	0	0	0	0	0	0	3.03	23.55	0	101.65	32.4	0	0	0	9.54	0	0	0	0	0	0	26.42	0	157.54	5.08	0	0	127.96	18.11	0	13.45	6.6	0	0	0	7.61	44.25	26.75	0	172.61	0	0	0	12.16
7559	0	0	0	0	0	0	0	0	0	0	0	3.81	30.53	4.14	36.99	3.63	0	0	0	0	0	0	0	7.48	0	0	0	0	100.79	0	0	0	110.9	93.91	0	14.77	0	0	0	3.29	6.34	22.03	12.46	0	85.82	0	0	0	23.03
7905	0	0	0	0	0	0	0	0	0	0	0	0	65.88	0	76.34	0	0	0	0	2.12	0	0	4.44	20.6	0	0	0	0	88.13	0	0	0	109.78	32.51	0	2.18	0	0	0	0	11.11	28.51	26.04	0	106.48	0	0	0	0
8180	0	0	0	0	0	0	0	0	0	0	3.73	7.94	47.23	6.55	77.18	0	0	6.16	0	3.34	0	0	0	13.37	0	0	0	19.25	151.85	0	0	0	161.21	27.67	0	27.07	4.13	0	3.82	10.92	24.21	60.41	8.59	24.27	82.9	0	0	0	13.24
8784	0	0	0	0	0	0	0	1.75	0	0	0	0	8.28	1.33	26.7	4.3	0	2.29	0	0	0	0	0	4.15	0	0	0	12.84	103.3	0	0	0	190.46	16.89	0	11.57	0	4.29	2.88	3.26	22.86	54.53	0	11.71	35.56	0	0	0	1.23
9032	0	0	0	0	0	0	0	0	0	0	0	0	16	0	73.85	0	0	5.72	0	0	0	0	0	0	0	0	0	24.26	184.93	0	6.65	0	280.15	51.79	0	22.33	10.94	4.9	0	0	41.31	56.72	5.82	7.8	190.75	0	0	0	0
9280	0	0	0	0	0	0	0	0	0	0	0	7.65	18.04	3.94	49.74	0	2.11	0	0	4.79	0	2.56	0	3.11	0	0	0	6.37	101.25	0	0	0	113.92	19.17	0	9.61	2.97	3.66	0	0	21.07	28.53	7.84	7.39	35.37	0	0	8.18	24.63
9694	0	0	0	0	0	0	0	0	0	0	0	0	14.5	0	43.7	6.83	0	6.1	0	23.88	0	0	0	0	0	0	6.47	24.97	152.24	2.55	0	0	188.83	30.26	0	30.66	6.78	0	0	5.92	17.54	88.58	10.71	0	60.88	0	0	5.04	25.98
10286	249.79	0	4.42	0	0	0	0	0	0	0	0	0	380.37	1.66	235.38	1.45	0	3.41	0	0	0	0	0	75.92	0	0	377.41	0.87	464.18	484.35	0	0	975.08	407.32	10.82	5.6	390.67	0	0	20.27	5.12	63.22	4.77	0	32.57	0	0	0	0
10820	0	0	0	0	0	2.81	0	0	0	0	0	6.91	16.72	12.11	132.82	8.33	0	0	1.71	2.1	0	0	0	3.95	0	3.52	3.65	2.22	98.58	3.31	3.13	0	114.11	92.56	0	17.52	1.58	6.7	5.35	6.07	14.94	71.62	8.06	7.76	197.41	0	0	2.2	3.04
11210	0	0	0	0	0	0	0	0	0	0	9	0.69	13.8	12.72	81.37	11.51	0	1.38	5.44	5.75	13.63	1.19	8.62	38.62	14.45	7.74	12.83	37.27	181.89	45.97	1.07	0	173.09	95.5	6.74	27.19	1.97	17.47	7.8	10.93	17.1	47.2	0	0	53.8	0	0	4.52	10.56
11405	0	0	0	3.92	13.32	2.74	0	0	0	0	0	11.46	16.48	0	93.44	20	11	0.59	1.57	0	0	19.03	14.99	31.63	0	13.71	17.56	23.33	244.46	43.27	12.19	0	66.72	32.41	0.51	21.63	59.14	13.09	0.49	5.92	3.21	12.57	1.54	3.71	18.88	0	0	0	32.5
11692	0	0	8.49	21.64	6.25	32.81	0	0	3.21	8.4	2.57	13.23	10.46	3.97	173.45	38.91	0	5.06	0	5.05	0	12.7	15.1	153.77	11.15	13.97	31.19	116.91	564.41	118.38	2.08	1.2	165.12	10.09	15.52	177.94	241.67	2.5	8.51	5.46	7.11	10.51	21.55	31.43	29.9	3.66	2.29	3.74	17.18
11932	0	0	86.58	43.44	5.16	0	0	0	0	16.2	66.35	7.43	173.48	0	314.22	90.13	0	8.64	3.12	12.63	0	7.16	41.85	124.32	6.72	7.23	32.33	125.64	468.26	222.73	5.11	0	258.66	114.19	53.74	176.16	260.72	3.99	0	10.83	6.6	5.25	77.18	17.33	9.57	0	18.31	0	35.38
12169	0	0	11.14	2.86	2.85	27.22	0	0	0	0	0	31.02	151.22	10.64	300.34	0	0	2.59	0	15.59	5.42	32.58	58.24	91.48	8.62	14.54	0	32.47	428.81	145.48	22.02	0	202.03	84.75	36.89	70.05	53.38	0	5.24	13.39	1.53	16.4	58.55	106.58	51.73	22	0	0	2.23
12410	0	0	12.42	6.78	23.15	2.69	0	3.9	18.15	0	0	41.26	41	0	220.35	131.54	4.95	0	0	21.52	25.72	204.86	46.85	113.58	0	19.61	16.08	43.23	1037	76.79	0	0	221.05	167.44	388.98	59.18	52.8	53.92	4.01	51.49	7.93	4.22	20.03	16.63	10.61	3.14	0	0	16.89
12601	0	0	0	1.87	0	3.42	0	0	0	0	13.53	3.66	10.78	4.73	85.33	21.12	0	0	0	7.48	0	0	12.29	58.63	0	11.68	12.11	3.92	566.35	7.06	5.17	0	137.45	23.68	10.41	20.11	16.8	7.62	0	9.26	5.66	10.14	17.67	11.8	13	2.64	0	5.51	12.22
13029	0	0	0	0	0	0	0	5.46	0	0	0	19.03	31.15	13.47	294.03	0	0	0	2.71	25.36	0	0	0	43.23	2.17	0.74	3.65	29.77	325.01	187.83	0	0	460.83	131.46	0	7.93	0	3.23	0	3.85	14.74	29.32	18.4	22.92	408.14	0.89	0.43	0	44.58
13262	0	0	0	0	0	0	0	0	0	8.88	0	0	26.51	0	141.72	0	0	0	4.36	0	0	0	0	27.92	113.41	0	0	0	110.17	19.58	0	0	307.81	224.73	0	0	0	0	0	0	11.25	12.3	113.46	32.38	406.83	0	0	0	0
13467	0	0	0	0	1.06	42.02	0	0	0	0	0	0	32.85	0	100.64	0	0	0	0.77	41.77	0	24.49	19.98	33.59	0	29.02	4.5	66.88	506.07	28.2	17.17	0	263.88	21.26	29.63	38.36	161.43	14.03	5.52	26.53	12.44	9.28	18.88	41.75	75.79	1.21	0	0	3.84
13777	0	0	0	0	95.27	0	0	0	0	0	0	0	218.6	291.3	411.82	0	0	0	0	0	0	0	0	0	0	0	0	0	463.48	6.45	0	0	70.79	0	0	0	0	0	0	14.7	19.35	0	0	0	285.77	0	1.03	0	0
14094	0	0	0	460.08	3.14	0	0	0	0	0	0	61.89	0	0	1807.37	0	0	0	0	0	0	0	0	55.73	0	0	0	6.84	41.94	1609.1	0	0	918.42	601.77	0	4.18	1040.97	2.61	0	0	0	0	0	0	0	0	0	0	0
14182	0	0	0	0	0	0	0	0	0	0	0	2037.27	0	0	3550.93	0	0	0	0	0	0	0	0	852.32	0	0	0	0	0	200.79	0	0	0	0	0	0	0	0	0	0	0	0	0	0	0	0	0	0	0
14454	0	0	2.03	0	0	0	0	0	0	0	0	0	0	0	0	0	0	0	0	0	0	0	0	4640.2	0	0	0	0	0.93	0	0	0	0	1587.12	0	0	0	0	0	0	0	0	0	0	0	0	0	0	0
14597	0	0	0	325.34	0	0	0	0	0	0	0	191.17	440.45	0	0	0	66.21	0	0	0	0	33.91	0.33	81.82	0	0.73	1.03	171.29	2200.68	20.65	0	0	690.49	0	0	2.03	2001	2.31	0	0	0	0	0	0	0	0	0	0	0.74
14725	0	0	322.94	20.57	248.07	0	0	0	149.64	0	449.76	50.85	0	0	336.96	0	0	85.92	4.2	0	0	116.53	7.17	809.89	0	10.01	0.45	412.84	1053.08	137.21	445.46	0	936.82	218.59	0	0	186.21	0	44.05	49.06	60.74	0.77	0	0	26.61	0	0	0	0
14992	0	84.42	353.8	0	110.22	0	0	0	0	0	0	232.4	0	0	1344.81	0	0	0	0	0	0	0	0	0	0	0	0	2.84	1345.82	1135.95	0	85.41	181.68	282.05	0	1.12	1334.69	1.56	0	0	0	0	0	0	0	0	0	0	0
15121	0	0	0.31	0	137.31	4.41	0	0	13.95	0	0	12.69	134.96	0	0	0	0	0	12.37	0	0	282.15	0	820.67	0	0.69	0.6	795.33	1392.57	486.99	0	0	476.27	21.69	0	1.89	1952.66	2.4	0	0	0	0	0	0	88.6	0	0	0	0
15277	0	0	0	238.26	0	0	0	0	0	0	0	214.61	0	0	0	0	0	0	0	0	0	0	0	803.91	0	4.79	1.35	1005.8	1804.57	199.4	445.35	0	862.97	329.76	0	156.39	564.17	0.8	0	5.06	0	0	0	0	0	0	0	0	0
15351	0	0	266.64	0	0	777.09	0	0	0	0	0	644.68	0	0	0	0	201.9	0	0	0	0	126.82	73.38	1056.45	38.26	2.76	0	0	2573.91	87.09	0	158.27	121	0	0	0	8.42	0	0	0	0	0	0	0	0	0	0	0	0
15489	0	342.13	0	0	0	577.99	0	0	0	0	0	318.48	0	0	0	0	0	0	151.77	0	0	3979.54	4.15	8.65	0	0	0	0	330.74	0	0	355.4	157.73	0	0	0	0	0	0	19.25	0	0	0	0	0	0	0	0	0
15636	0	0	84.88	186.25	385.72	73.83	0	180.97	0	0	0	0	210.67	1.18	0	0	3.28	0	0	0	0	0	0	1656.77	0	4.89	0	303.15	1278.74	1107.03	0	0	343.67	195.21	0	0	174.64	0	0	3.14	0	20.36	0	0	388.52	0	0	0	0
15802	0	0	1.15	106.96	0	0	0	0	0	0	0	8.76	0	0	0	209.88	255.51	0	0	0	24.64	0	0	2206.38	0	68.69	1.47	136.54	2896.01	422.1	0	0	0	142.98	0	0.32	149.62	0	0	0	0	0	0	0	0	0	0	0	0
15925	0	0	39.99	397.85	34.68	8.48	77.4	0	19.27	94.2	0	168.12	112.88	0	41.46	0	0	0	19.03	95.54	0	234.27	0	406.33	0	0.61	86.69	839.69	2065.21	166.34	111.11	0	142.28	2.68	136.68	246.03	1011.89	3.43	0	9.67	0	0	0	0	0	0	0	0	0
16090	0	0	0	0	0	0	0	0	0	172.08	0	90.13	334.8	0	433.95	0	0	0	0	0	0	0	0	730.51	0	1.26	0	150.76	3155.94	71.06	0	0	333.85	0	92.5	0	661.02	0	0	0	0	50.61	0	0	0	0	0	0	0
16304	45.42	112.64	125.64	194.47	66.1	68.05	0	0	0	18.7	81.77	89.78	68.04	0	84.85	0	0	34.87	0	0	0	270.66	0	1370.97	101.45	11.91	66.22	356.19	1363	582.77	92.04	0	301.66	155.08	20.32	135.76	489.02	4.33	54.6	2.57	3.91	0	23.7	76.1	0	2.12	25.84	0	0
16626	0	0	0	1.46	17.49	48.57	0	0	0	0	0	270.13	0	0	0	0	0	0	24.85	0	0	0	151.01	1562.44	0	0	0	294.1	1997.65	912.93	0	63.22	310.64	204.51	0	0	558.34	0	0	15.35	0	0	0	0	0	0	0	0	0
17026	33.59	13.84	96.99	288.95	42.11	361.23	0	90.11	0	37.43	4.45	337.86	49.33	0	53.82	0	76.75	0	7.81	21.83	0	122.1	58.21	875	21.02	15.97	26.47	212.1	1511.05	701.61	52.76	0	258.85	62.29	42.27	50.45	815.9	53.26	0	0	0	0	0	0	11.2	0	12.18	0	0
17139	0	0	97.75	418.06	267.55	169.44	0	0	0	0	0	175.7	424.47	0	0	0	0	0	0	92.48	0	624.12	0	1245.05	0	0.79	0.64	730.01	1718.27	301.84	145.54	0	65.43	12.95	0	1.1	117.86	1.13	0	0	0	0	0	0	0	0	0	0	0
17248	61.63	0	315.11	36.3	0	131.18	0	0	217.83	0	0	71.15	0	0	41.19	0	0	0	2.12	0	0	293.82	543.11	763.08	77.19	1.4	0	147.34	2939.69	308.61	0	0	96.34	0	0	0.85	322.1	0.83	0	1.2	0	0	0	0	0	0	0	0	0
17340	0	0	218.3	284.1	265.77	310.41	0	5.68	94.15	16.22	6.79	205.04	107.22	1.89	87.79	0	68.13	0	7.29	0	31.42	98.47	0	922.4	0	15.54	36.74	302.77	2105.17	62.73	29.85	5.66	379.27	302.37	0	128.98	57.48	0	127.78	40.16	16.81	15.44	3.66	11.51	3.72	0	7.37	0	0
17412	0	0	587.88	0	0.7	0	2.98	281.2	0	0	0	177.55	0	142.34	0	0.94	411.25	0	0	0	0	0	0	2832.3	0	0	2.13	132.12	1823.22	0.99	0	0	0	0.81	0	0	74.87	0	0	0	0	14.95	0	0	0.64	0	0	0	0
17658	8.87	0	297.46	314.18	102.88	376.23	7.38	129.49	1.28	111.52	0	54.55	52.83	0	223.25	8.38	35.04	0	14.5	0	0	24.87	6.43	799.94	3.04	88.86	199.44	1240.35	1200.93	406.82	97.83	18.86	37.97	11.96	0	285.88	387	0	0	0	10.06	0.84	1.09	4.45	0	3.85	0	0	0
17722	0	0	0	0	0	0	0	0	0	0	0	0	0	0	0	399.13	0	0	0	0	0	519.38	0	0	0	78.5	21.9	13.2	3552.76	184.01	968.44	0	836.42	0	0	0.99	0	0	0	0	0	0	0	0	0	0	0	0	0
[truncated: 21 more columns]

## Sheet: Fig.3
Age / cal ka BP		0.5	1.5	2.5	3.5	4.5	5.5	6.5	7.5	8.5	9.5	10.5	11.5	12.5	13.5	14.5	15.5	16.5	17.5
Richness	Ximen	92	95	95	100	92	88	69	72	63	64	77	79	71	65	55	71	57	72
Richness	Naleng	104	87	73	86	76	66	72	51	57	55	60	96	84	71	57	63	56	76
4800-6000 m a.s.l.	Ximen	20	26	23	26	23	23	19	18	17	15	19	14	11	11	10	12	12	13
4800-6000 m a.s.l.	Naleng	29	26	22	27	24	19	24	18	16	18	15	23	21	18	16	19	10	18
4000-4800 m a.s.l.	Ximen	54	52	52	58	53	50	40	44	40	40	42	47	44	39	31	41	33	41
4000-4800 m a.s.l.	Naleng	61	51	43	51	43	40	41	29	36	32	36	58	48	43	27	32	32	42
3000-4000 m a.s.l.	Ximen	18	17	20	16	16	15	10	10	6	9	16	18	16	15	14	18	12	18
3000-4000 m a.s.l.	Naleng	14	10	8	8	9	7	7	4	5	5	9	15	15	10	14	12	14	16
Age / cal ka BP		0.5	1.5	2.5	3.5	4.5	5.5	6.5	7.5	8.5	9.5	10.5	11.5	12.5	13.5	14.5	15.5	16.5	17.5
Mean plant elevation distribution maximum	Ximen	4293	4275	4268	4259	4261	4209	4267	4249	4236	4183	4244	4330	4338	4358	4566	4591	4584	4568
Mean plant elevation distribution maximum	Naleng	4343	4330	4331	4284	4264	4266	4268	4278	4271	4262	4351	4311	4360	4293	4486	4548	4586	4584
Mean plant height maximum	Ximen	3.7	4.1	3.93	4.42	4.76	5.83	4.91	4.97	6.22	5.77	4.61	4.3	4.5	3.6	0.55	0.61	0.9	0.57
Mean plant height maximum	Naleng	3.6	4.02	4.11	4.9	5.58	5.44	5.66	5.18	5.52	5.35	3.54	4.41	3.71	4.16	0.46	0.65	0.45	0.49

## Sheet: Fig.4
SedaDNA_data
	Ximen	Ximen	Ximen	Ximen	Ximen	Ximen	Ximen	Ximen	Ximen	Ximen	Ximen	Ximen	Ximen	Ximen	Ximen	Ximen	Ximen	Ximen	Naleng	Naleng	Naleng	Naleng	Naleng	Naleng	Naleng	Naleng	Naleng	Naleng	Naleng	Naleng	Naleng	Naleng	Naleng	Naleng	Naleng	Naleng
Age / cal ka BP	0.5	1.5	2.5	3.5	4.5	5.5	6.5	7.5	8.5	9.5	10.5	11.5	12.5	13.5	14.5	15.5	16.5	17.5	0.5	1.5	2.5	3.5	4.5	5.5	6.5	7.5	8.5	9.5	10.5	11.5	12.5	13.5	14.5	15.5	16.5	17.5
Saussurea 1	0	0	1	0	0	0	0	0	0	0	1	0	1	0	1	1	0	1	0	0	0	0	0	0	0	0	0	0	1	0	0	0	0	0	1	1
Pedicularis oederi	1	1	1	1	1	1	1	1	1	1	1	1	1	1	1	1	1	1	1	1	1	1	1	1	1	1	1	1	1	1	1	1	1	1	1	1
Micranthes melanocentra	1	1	1	1	1	0	0	0	0	0	1	1	1	1	1	1	1	1	1	1	0	1	1	1	1	0	0	0	0	1	1	1	0	1	1	1
Ranunculus nephelogenes	1	1	1	1	0	1	1	1	0	0	1	1	1	1	1	1	1	1	1	1	1	1	1	1	1	1	1	1	1	1	1	1	1	1	1	1
Carex vidua	1	1	1	1	1	1	1	1	1	1	1	1	1	1	1	1	1	1	1	1	1	1	1	1	1	1	1	1	1	1	1	1	1	1	1	1
Knorringia sibirica	1	1	1	1	1	1	1	1	1	1	1	1	1	1	0	0	0	1	1	0	0	1	1	0	0	0	0	0	0	1	1	0	0	0	0	0
Oxygraphis glacialis	1	0	0	0	0	0	0	0	0	0	1	1	0	0	1	1	0	1	1	1	0	0	0	0	0	0	0	0	0	0	0	0	1	1	1	1
Pedicularis alaschanica	1	1	1	1	1	0	0	0	0	0	1	1	1	1	1	1	1	1	1	0	1	1	0	0	0	0	0	0	1	1	1	1	0	1	1	1
Ranunculus 1	1	1	1	1	1	1	1	0	0	0	1	1	0	0	0	1	0	0	1	1	0	0	1	1	0	0	0	0	0	1	0	1	0	0	1	1
Saxifraga 1	1	1	1	1	1	1	0	0	0	0	1	1	1	1	1	1	1	1	0	0	0	0	0	0	0	0	0	0	1	1	1	0	1	1	1	1
Androsace tapete	0	1	1	0	1	0	0	0	0	0	1	1	1	1	1	1	1	1	0	0	0	0	0	0	0	0	0	0	0	0	0	0	1	0	0	1
Circaeaster agrestis	1	0	1	0	1	1	0	1	0	0	0	0	0	0	0	1	0	1	1	0	0	0	0	0	0	0	0	0	0	0	1	0	0	0	0	0
Pedicularis lasiophrys	0	0	1	1	0	0	0	0	0	0	0	0	0	0	0	1	0	1	1	0	0	0	0	0	0	0	0	0	0	1	1	1	1	0	0	0
Anthemideae	1	0	1	1	1	1	1	1	1	1	1	0	1	1	0	1	1	0	1	1	0	1	1	1	1	0	1	1	1	1	1	1	1	1	1	1
Draba lanceolata	1	0	0	0	1	0	0	0	1	1	0	1	0	1	1	1	0	1	0	0	0	0	0	0	0	0	0	0	0	1	1	0	1	1	0	1
Erysimum roseum	1	1	1	1	1	1	0	0	0	0	0	0	0	0	0	0	0	0	1	1	1	1	0	0	0	0	0	0	0	0	0	0	0	0	0	0
Saxifraga microgyna	1	1	1	1	1	1	1	1	0	1	1	1	1	1	1	0	1	1	1	1	1	0	0	0	0	1	0	0	0	1	1	1	1	1	1	1
Festuca	1	1	1	1	1	1	1	1	0	0	1	1	1	1	0	1	1	1	1	1	1	0	1	1	1	0	1	0	1	1	1	1	1	0	1	1
Meconopsis 1	1	1	1	1	0	1	0	0	0	1	1	1	1	1	1	1	1	1	0	0	0	0	0	0	0	0	0	0	0	1	1	0	1	1	1	1
Pooideae	0	1	0	1	1	0	0	0	1	0	0	1	0	1	0	0	0	0	0	0	1	0	1	0	1	0	0	1	1	1	1	0	1	0	1	1
Aconitum tanguticum	0	0	1	0	0	0	0	0	0	0	0	1	0	0	0	0	0	0	0	1	0	1	0	0	1	0	0	0	0	0	1	0	0	0	0	0
Blysmus sinocompressus	1	1	1	1	1	1	1	1	1	1	1	1	1	1	1	1	1	1	0	1	0	0	0	1	0	0	0	0	1	1	0	1	1	1	1	1
Koenigia 1	1	1	1	1	1	1	0	0	0	1	1	0	1	0	0	1	0	1	1	1	1	1	1	1	1	1	1	1	1	1	1	1	0	0	0	0
Koenigia forrestii	1	1	1	1	1	1	1	1	0	0	0	1	1	1	1	1	1	1	1	1	1	1	1	1	1	0	0	0	1	1	1	1	0	1	1	1
Cichorieae	1	1	1	1	1	0	0	1	0	0	0	1	0	0	1	0	1	1	1	0	1	0	0	0	0	0	1	0	0	1	1	0	1	0	1	1
Saxifragaceae	1	1	1	1	1	1	1	1	1	1	1	1	1	1	1	1	1	1	1	1	1	1	1	1	1	1	1	1	1	1	1	1	1	1	1	1
Rhodiola	1	1	1	1	1	1	0	1	0	0	1	1	1	1	1	1	1	1	1	1	1	1	1	1	1	1	0	1	1	1	1	1	1	1	1	1
Dasiphora	1	1	1	1	1	1	1	1	1	1	1	1	1	1	0	1	1	1	1	1	1	1	1	1	1	1	1	1	1	1	1	1	1	1	1	1
Chamaenerion angustifolium	0	0	0	1	1	0	0	0	0	1	1	0	0	0	0	0	0	0	0	0	0	1	1	1	0	0	0	0	0	0	0	0	0	0	0	0
Hippophae tibetana	0	1	1	1	1	1	1	0	0	1	1	1	1	1	0	1	0	1	1	1	1	1	1	1	1	0	1	1	0	1	0	0	0	1	0	1
Ranunculus brotherusii 1	1	0	1	0	1	1	1	0	0	0	0	0	0	0	0	1	0	0	0	0	0	0	0	0	0	0	0	0	0	0	0	0	0	0	1	1
Ranunculus brotherusii	0	0	0	0	0	0	0	0	0	0	0	0	0	0	0	1	0	0	0	0	0	0	0	0	0	0	0	0	1	1	0	0	0	1	0	1
Galegeae 1	1	1	1	0	1	0	0	0	0	0	1	1	1	1	1	1	1	1	1	0	0	0	0	0	0	0	0	0	0	1	1	1	1	1	1	1
Primula 1	0	0	0	0	1	0	0	0	0	0	0	0	0	0	1	1	1	0	1	1	0	0	0	0	0	0	0	0	0	1	0	0	0	0	0	1
Myricaria squamosa	0	1	0	1	1	0	0	1	1	1	0	0	0	0	0	0	0	0	1	1	1	1	1	1	1	1	1	1	1	1	1	1	0	0	0	1
Pedicularis lineata	1	1	1	1	0	1	0	0	0	0	1	1	1	1	1	0	0	0	0	0	0	0	0	0	0	1	0	0	1	1	1	1	0	0	0	0
Veronica subgen Stenocarpon	1	1	0	1	1	1	0	0	0	0	0	0	1	0	1	0	0	1	0	0	0	0	1	0	0	0	0	0	0	1	1	1	0	1	0	1
Ranunculoideae	1	1	0	1	1	1	1	1	0	1	0	1	1	1	0	0	1	0	1	0	0	1	0	0	0	0	0	0	0	1	0	1	0	0	0	0
Lonicera 1	1	1	1	1	1	1	1	1	1	1	1	1	1	1	0	0	0	0	1	1	1	1	1	1	1	1	1	1	1	1	1	1	0	0	0	0
Saussurea 2	1	1	1	1	1	1	1	1	1	1	1	1	1	1	1	1	1	1	1	1	1	1	1	1	1	1	1	1	1	1	1	1	1	1	1	1
Primula 2	0	0	0	0	1	0	0	0	0	0	0	0	0	1	0	0	0	0	1	1	1	1	1	0	1	0	0	0	0	0	0	0	0	0	0	0
Carex przewalskii	1	1	1	1	1	0	0	0	0	0	1	1	1	0	1	1	0	1	1	1	0	1	1	1	0	0	0	0	1	1	1	1	1	1	1	1
Lagotis	1	1	1	1	1	1	1	1	1	1	0	1	0	0	0	0	1	1	0	0	1	0	0	1	1	0	0	0	0	1	1	0	0	0	0	0
Lancea tibetica	1	1	1	1	1	1	1	1	1	1	1	0	1	0	0	0	0	0	1	1	0	1	1	0	0	0	0	0	0	0	0	0	0	0	0	0
Parnassia trinervis	0	0	0	0	0	0	0	0	0	0	0	0	0	1	0	1	0	0	1	0	1	0	0	0	0	0	0	0	0	0	0	0	0	0	0	0
Potentilleae 3	1	1	0	0	0	0	0	0	1	0	1	0	0	0	0	0	0	0	1	0	0	0	0	0	0	1	0	0	0	0	0	1	0	0	0	0
Sibbaldia cuneata	1	0	0	0	0	0	1	1	1	0	1	1	0	0	0	0	0	0	0	0	0	0	0	1	0	1	0	0	0	1	0	1	0	0	0	0
Poeae Chloroplast Group 2	1	0	1	0	0	0	0	1	0	0	0	1	1	0	0	1	0	1	1	1	1	0	1	0	0	1	1	0	1	1	0	0	0	0	0	0
Microula	1	1	1	1	1	1	1	1	1	1	1	1	1	1	1	1	1	1	1	1	0	1	0	0	1	0	0	1	0	1	1	1	1	1	1	1
Rheum 1	1	1	1	1	1	1	1	1	0	1	1	1	1	1	1	1	1	1	1	1	1	1	1	1	1	1	1	1	1	1	1	1	1	1	1	1
Ajania fruticulosa	0	0	1	1	0	0	1	1	1	0	0	0	0	0	0	0	1	0	0	0	0	1	0	0	0	0	0	0	0	1	0	1	0	0	0	0
Carex alatauensis	1	1	1	1	1	1	1	1	1	1	1	1	1	1	1	1	1	1	1	1	1	1	1	1	1	1	1	1	1	1	1	1	1	0	1	1
Gnaphalieae	1	1	1	1	1	1	1	1	1	1	1	1	1	1	1	1	1	1	1	1	1	1	1	1	1	1	1	1	1	1	1	1	1	1	1	1
Anemone 2	1	1	1	1	1	1	0	0	0	1	0	1	0	1	0	1	0	1	1	0	0	0	1	1	0	0	0	1	0	0	1	0	0	0	0	0
Bistorta	1	1	1	1	1	1	1	1	1	1	1	1	1	1	1	1	1	1	1	1	1	1	1	1	1	1	1	1	1	1	1	1	1	1	1	1
Abies	0	0	0	0	0	0	1	0	0	0	0	0	0	0	0	1	0	0	1	0	0	0	0	0	0	0	0	0	0	0	0	0	0	0	0	0
Tussilagininae	0	0	0	0	0	0	0	0	1	0	0	1	0	0	0	0	0	1	1	1	1	1	1	1	1	1	1	1	1	1	1	1	1	1	1	1
Caragana	1	1	1	1	1	1	1	1	1	1	1	1	1	1	0	1	1	1	0	0	0	0	0	0	0	0	0	0	0	1	0	0	0	0	1	1
Poinae	1	1	1	1	0	1	1	1	1	1	0	0	1	0	1	1	1	1	1	1	0	1	1	0	0	0	1	1	1	1	1	0	1	0	1	0
Pedicularis 4	1	1	1	1	1	1	1	1	1	0	1	1	1	1	1	0	0	0	1	1	1	1	1	1	1	0	1	1	1	1	1	1	0	0	1	1
Rhododendron 1	1	1	1	1	1	1	1	1	1	1	0	0	0	0	1	0	1	0	1	1	1	1	1	1	1	1	1	1	1	1	1	1	1	0	0	1
Apioideae 4	1	1	1	1	1	1	0	1	1	1	1	1	1	1	1	1	1	1	1	1	1	1	1	1	1	1	1	1	1	1	1	0	0	1	0	1
Pedicularis 3	1	1	1	1	1	1	1	1	1	0	1	1	1	1	1	0	0	0	1	1	1	1	1	1	1	1	1	1	1	1	1	1	0	0	1	1
Saliceae	1	1	1	1	1	1	1	1	1	1	1	1	1	1	1	1	1	1	1	1	1	1	1	1	1	1	1	1	1	1	1	1	1	1	1	1
Astragalus	1	0	1	1	0	1	0	0	0	0	0	1	1	0	0	0	0	1	0	0	0	0	0	0	0	0	0	0	1	0	0	0	0	0	1	0
Carex 1	1	1	1	1	1	1	1	1	1	1	1	1	1	1	0	0	0	1	1	1	1	1	1	1	1	1	1	1	1	1	1	1	1	1	1	1
Allium	0	0	0	0	0	0	0	0	0	0	0	0	1	0	0	0	0	0	1	0	1	0	0	0	0	0	0	0	0	0	0	0	0	0	0	0
Rosoideae	1	1	1	1	1	1	1	1	0	1	0	0	0	0	0	0	0	0	1	1	0	1	1	0	0	0	0	0	0	0	0	0	0	1	0	0
Artemisiinae	0	1	1	1	1	1	0	1	1	1	0	1	0	0	0	0	0	0	0	1	0	0	1	1	0	0	1	0	0	1	1	0	1	1	1	1
Corydalis	0	1	1	1	0	1	0	1	0	0	0	0	0	0	0	1	1	1	1	1	1	1	1	1	1	1	1	1	1	1	1	1	0	1	0	1
Delphinium spirocentrum	0	0	0	0	0	0	0	0	0	0	0	0	0	1	0	1	0	1	0	0	0	0	0	0	0	0	0	0	0	0	1	1	0	0	0	0
Gentiana algida	0	0	0	0	0	0	0	0	0	0	0	1	0	0	0	1	1	0	0	0	0	1	0	0	1	1	1	0	1	0	0	0	1	0	0	0
Hippophae rhamnoides	1	0	0	1	1	1	0	0	1	0	1	1	1	1	1	1	0	0	1	1	1	0	0	0	0	0	1	0	0	0	1	0	0	0	0	0
Juniperus	0	0	0	0	0	1	0	1	0	1	1	0	0	0	0	0	0	0	1	1	1	1	0	1	1	0	1	1	0	1	0	0	0	0	0	1
Youngia	1	0	0	1	0	0	0	0	0	0	0	1	1	1	1	1	1	1	0	0	0	0	1	0	0	0	1	0	1	1	0	1	1	1	1	1
Aconitum 1	1	0	0	1	0	0	0	0	0	0	0	0	0	0	0	0	0	0	0	0	0	0	0	0	0	1	0	0	0	1	1	1	0	0	0	0
Epilobium	0	0	1	1	0	0	1	0	0	0	0	0	0	0	0	0	0	0	1	0	0	0	0	0	1	0	0	0	0	1	1	1	0	0	0	0
Galegeae 2	1	0	0	1	0	0	0	0	1	1	1	1	1	1	1	1	1	1	1	1	0	0	0	1	0	0	0	0	0	1	0	1	0	1	1	1
Asteroideae 1	1	1	1	1	1	1	1	1	1	1	1	1	1	1	0	1	1	1	1	1	1	1	1	1	1	1	1	1	1	1	1	1	1	1	1	1
Lonicera 2	1	1	1	1	1	1	1	1	1	1	1	0	1	1	0	0	1	0	1	1	1	1	1	1	1	0	1	1	0	1	0	0	0	0	0	0
Ajuga	1	1	1	0	1	1	1	1	1	1	1	0	0	1	0	0	0	0	1	1	0	1	0	0	0	0	0	0	0	1	1	0	0	0	0	0
Caltha scaposa	1	1	1	1	1	1	1	1	1	1	0	0	1	0	0	1	0	1	1	1	1	1	1	1	1	0	0	1	1	1	1	0	0	0	0	0
Elsholtzia densa	1	1	1	1	1	1	1	1	0	1	1	0	0	0	0	0	0	0	1	0	1	0	0	0	0	0	0	0	0	0	0	0	0	0	0	0
Koeleria	0	0	0	0	0	0	0	0	0	0	0	0	0	0	0	1	0	1	1	0	0	0	0	0	0	0	0	0	0	1	0	0	0	0	0	0
Nolinoideae	1	1	0	1	1	1	0	0	0	1	1	1	1	1	1	1	1	1	0	0	0	0	0	0	0	1	1	0	1	0	0	0	0	0	1	1
Pedicularis 1	1	1	1	1	1	0	0	0	0	0	1	1	0	1	1	1	1	1	0	0	0	0	0	0	0	0	0	0	0	0	0	1	0	1	1	1
Senecio graciliflorus	1	1	1	1	1	1	1	1	1	1	1	1	0	1	0	1	1	0	0	0	0	0	0	0	0	0	0	0	1	1	0	0	1	1	1	1
Pedicularis 2	0	0	0	0	1	1	1	0	0	0	0	0	0	0	0	0	0	0	1	1	0	0	0	0	0	0	0	0	0	0	0	0	0	0	0	0
Apioideae 3	1	1	1	1	1	1	1	1	1	1	1	1	0	0	0	0	0	0	0	0	0	1	0	0	0	0	0	1	0	1	1	0	1	1	0	1
Quercus	0	0	0	1	0	0	0	0	0	0	0	0	0	0	0	0	0	0	1	1	1	1	1	1	1	0	0	1	0	1	0	0	0	0	0	0
Delphinium 1	0	0	0	0	0	1	0	0	0	0	0	0	0	0	0	1	0	0	0	0	1	1	0	1	0	1	1	0	0	1	0	0	0	0	0	1
Dracocephalum	1	1	1	1	1	1	1	1	1	1	0	1	1	1	0	1	0	1	0	0	0	0	0	0	0	0	0	0	0	1	1	0	0	1	0	1
Pedicularis 5	1	1	1	1	1	1	1	1	1	0	1	1	1	1	0	0	0	0	1	1	1	1	0	0	1	0	0	0	0	1	1	1	0	0	1	1
Potentilla	1	1	1	0	1	1	0	1	1	0	1	1	1	1	1	0	0	1	1	1	1	1	1	1	1	0	0	1	1	1	1	1	1	1	1	1
Potentilleae 2	0	0	0	0	1	1	0	0	0	0	0	0	0	1	1	1	0	0	0	0	0	0	0	0	0	0	0	0	0	0	0	0	1	1	0	1
Primula 3	0	1	0	0	0	0	0	0	0	0	0	0	0	0	0	0	0	0	0	0	0	0	0	0	0	0	0	0	0	1	0	0	0	0	0	1
Sibiraea	1	1	1	1	1	1	1	1	1	1	1	0	0	0	0	0	1	0	1	1	1	1	1	1	1	1	1	1	1	0	1	1	0	0	0	0
Elymus	0	1	1	1	0	0	0	0	1	0	1	0	0	0	0	1	0	0	0	0	0	0	0	0	0	0	1	0	0	0	1	1	0	1	0	1
Hedysarum	0	1	1	1	1	1	0	0	0	0	0	0	0	0	0	0	0	0	1	1	1	1	1	1	1	1	1	1	1	1	1	1	0	0	0	0
Potentilleae 1	1	1	1	1	1	1	1	1	1	1	0	1	1	0	0	0	0	1	0	0	0	1	0	0	0	0	0	0	0	1	0	0	1	1	1	1
Anaphalis	1	1	1	1	1	1	1	1	0	1	1	1	1	1	1	1	1	1	1	1	1	1	1	0	1	1	0	1	1	1	1	1	1	1	1	1
Picea	0	1	0	1	1	1	1	1	1	1	0	1	0	1	0	0	1	0	1	1	1	1	1	1	1	1	1	1	1	1	1	1	0	0	0	0
Ribes 1	0	0	0	1	1	1	1	1	1	1	1	0	0	0	0	1	0	0	1	1	0	1	1	1	1	1	0	1	0	1	1	0	0	0	0	0
Ribes 2	0	0	0	0	0	0	0	1	0	0	1	0	0	0	0	0	0	0	0	0	0	0	0	0	1	0	0	0	0	1	0	0	0	0	0	0
Senecio 1	0	0	0	0	0	1	0	0	0	0	0	0	0	1	0	0	0	0	0	0	0	0	0	0	0	0	0	0	1	0	0	1	1	1	1	1
Salvia	0	0	1	0	0	0	1	0	0	1	0	0	0	0	0	0	0	0	1	1	1	1	1	1	1	0	0	1	0	0	0	1	0	0	0	0
Apioideae 1	1	1	1	1	1	1	1	1	1	1	1	1	1	1	1	1	1	1	1	1	1	1	1	1	1	1	1	1	1	1	1	1	1	1	1	1
Astereae	1	1	1	1	1	1	1	1	1	1	1	1	1	1	1	1	0	1	1	1	1	1	1	1	1	1	1	1	1	1	1	1	1	1	1	1
Spiraea	1	1	1	1	1	1	1	1	1	1	1	1	0	0	0	0	1	0	1	1	1	1	1	1	1	1	1	1	1	1	1	1	0	0	0	0
Anemone 1	0	0	1	0	0	0	0	0	0	1	1	0	0	0	0	0	0	0	1	0	0	0	0	0	0	1	0	0	0	0	0	0	0	0	0	0
Rheum 2	0	1	1	1	1	1	1	1	1	0	0	0	0	0	0	0	1	0	1	1	1	1	1	0	1	1	0	0	0	1	1	0	0	0	0	0
Rhododendron 2	1	1	1	1	1	1	1	1	1	1	0	0	0	1	0	0	0	0	1	1	1	1	1	1	1	0	1	1	0	1	1	0	0	0	0	0
Thalictrum	1	1	1	1	1	1	1	1	1	0	0	1	1	0	1	1	1	1	1	1	1	1	1	1	1	1	1	1	1	1	1	1	0	1	0	1
Maleae	0	0	0	1	1	1	1	1	1	0	1	0	0	0	0	0	0	0	1	1	1	1	1	1	1	1	1	1	1	1	1	0	0	0	0	0
Betula	0	0	0	1	0	0	1	1	1	1	0	0	0	0	0	1	0	1	1	1	0	1	1	1	1	1	1	1	0	1	1	1	0	0	0	0
Apioideae 2	1	0	1	1	0	1	0	0	0	0	1	0	0	0	0	1	1	1	0	0	0	0	1	0	0	0	0	0	0	0	0	0	0	1	0	1
Aster	1	1	1	1	1	0	1	1	0	1	0	1	1	1	1	0	1	1	1	1	0	1	0	0	0	0	0	1	0	1	1	1	1	1	1	1
Mentheae	1	0	1	0	1	0	0	0	0	0	0	0	0	0	0	0	0	0	0	0	0	0	0	0	0	0	0	0	0	0	0	0	0	0	1	1
Scrophulariaceae	0	1	0	1	0	1	0	0	0	0	0	0	1	0	0	0	0	0	0	1	1	0	0	0	0	0	0	0	0	1	1	0	0	0	0	0
Pterocarya	1	0	0	0	0	0	1	0	0	0	0	0	0	0	0	0	0	1	0	1	0	0	1	0	0	0	0	0	0	0	0	0	0	0	0	0
Saussurea 3	1	1	1	1	1	1	1	1	1	1	1	1	1	0	0	0	0	1	1	1	1	1	1	1	1	1	1	1	1	1	1	1	1	0	0	0
Himalaiella deltoidea	0	0	0	0	1	0	0	0	0	0	1	1	0	0	1	0	1	1	0	0	1	1	0	0	0	0	0	0	0	1	1	0	1	1	1	1
Pedicularis metaszetschuanica	1	1	1	1	1	1	1	1	0	0	1	1	0	1	0	0	0	0	1	1	1	1	1	1	1	1	1	1	1	1	1	1	1	1	0	1
Euphorbia jolkinii	1	1	0	0	0	1	0	0	0	0	1	0	0	0	0	0	0	0	1	1	1	1	1	1	1	0	1	1	0	0	0	0	0	0	0	0
Asteroideae 2	0	1	1	1	1	1	0	0	1	0	1	1	1	1	1	1	1	1	1	1	1	1	1	1	1	1	0	0	1	1	1	1	1	1	1	1
Pinus	1	1	0	0	0	0	0	0	0	0	1	0	0	0	1	0	0	0	1	0	0	0	0	0	0	0	0	0	0	0	0	0	1	1	0	1
Simulation of “Terrain” mode
	Ximen	Ximen	Ximen	Ximen	Ximen	Ximen	Ximen	Ximen	Ximen	Ximen	Ximen	Ximen	Ximen	Ximen	Ximen	Ximen	Ximen	Ximen	Naleng	Naleng	Naleng	Naleng	Naleng	Naleng	Naleng	Naleng	Naleng	Naleng	Naleng	Naleng	Naleng	Naleng	Naleng	Naleng	Naleng	Naleng
Age / cal ka BP	0.5	1.5	2.5	3.5	4.5	5.5	6.5	7.5	8.5	9.5	10.5	11.5	12.5	13.5	14.5	15.5	16.5	17.5	0.5	1.5	2.5	3.5	4.5	5.5	6.5	7.5	8.5	9.5	10.5	11.5	12.5	13.5	14.5	15.5	16.5	17.5
Saussurea 1	0	0	0	0	0	0	0	0	0	0	0	0	0	0.5	1	1	1	1	0	0	0	0	0	0	0	0	0	0	0	0	0	0	1	1	1	1
Pedicularis oederi	0	0	0	0	0	0	0	0	0	0	0	0	0	0	0.5	1	1	1	0	0	0	0	0	0	0	0	0	0	0	0	0	0	0.5	1	1	1
Micranthes melanocentra	0	0	0	0	0	0	0	0	0	0	0	1	1	1	1	1	1	1	0	0	0	0	0	0	0	0	0	0	0	1	0.5	0	1	1	1	1
Ranunculus nephelogenes	0	0	0	0	0	0	0	0	0	0	0.5	1	1	1	1	1	1	1	0	0	0	0	0	0	0	0	0	0	0	0	0	0.5	1	1	1	1
Carex vidua	1	1	0.5	0	0	0	0	0	0	0	0	1	1	1	1	1	1	1	0	0	0	0	0	0	0	0	0	0	0	0	0	1	1	1	1	1
Knorringia sibirica	1	1	1	1	1	0	0	0	0	0	0	1	1	1	1	1	1	1	0	0	0	0	0	0	0	0	0	0	0	0	0	0.5	1	1	1	1
Oxygraphis glacialis	0	0	0	0	0.5	0	0	0	0.5	1	0	0	0	0	0.5	1	1	1	0.5	0	0	0	0	0	0	0	0	0	0	1	0.5	0.5	1	1	1	1
Pedicularis alaschanica	1	1	0	0	0	0	0.5	0	0	0	0	0	0	1	1	1	1	1	0	0	0	0	0	0	0	0	0	0	0	0	0	1	1	1	1	1
Ranunculus 1	1	1	1	1	1	0.5	0	0	0	0	0	0	0	1	1	1	1	1	0	0	0.5	0	0	0	0	0	0	0	0	1	0.5	1	1	1	1	1
Saxifraga 1	1	1	1	1	1	0.5	0	0	0.5	0	1	1	1	1	1	1	1	1	0	0	0	0	0	0	0	0	0	0	0	0	0	0.5	1	1	1	1
Androsace tapete	0	0	0	1	1	1	1	0	0	0	0	1	1	1	1	1	1	1	0	0	0	0	0	0	0	0	0	0	0	1	0.5	0	0.5	1	1	1
Circaeaster agrestis	1	1	1	1	0.5	0	0	0	0	0	0	1	1	1	1	1	1	1	0	0	0	0	0	0	0	0	0	0	0	1	1	1	1	1	1	1
Pedicularis lasiophrys	0	0.5	0	0	0	0	0	0	0	0	0	0	0.5	1	1	1	1	1	0	0	0	0.5	0	0	0	0	0	0	0	1	1	0	1	1	1	1
Anthemideae	1	1	1	1	1	1	1	1	1	1	1	1	0	1	1	1	1	1	0	0	0	0	0	0	0	0	0	0.5	0	0	0	0	0.5	1	1	1
Draba lanceolata	1	1	1	0	0	0	0	0	0	0	0	0	0	0	0.5	1	1	1	0	0.5	0	0.5	0	0	0	0	0	0.5	0.5	1	1	1	1	1	1	1
Erysimum roseum	1	1	1	0.5	0	0	0	0	0	0.5	0.5	1	1	0	0.5	1	1	1	0.5	0	0	0	0	0	0	0	0	0	0.5	1	1	1	1	1	1	1
Saxifraga microgyna	1	0.5	0	0.5	0	0	0	0	0	0	0	0	0	1	1	1	1	1	0	0	0	0	0	0	0	0	0	0	0.5	1	1	0	0.5	1	1	1
Festuca	0	0	0	0	0	0	0	0	0.5	0	0	0	0.5	1	1	1	1	1	0	0	0	0.5	0	0	0	0	0	0.5	0.5	1	1	1	1	1	1	1
Meconopsis 1	1	1	0	0	0	0	0	0	0	0	0	0	0	0	0.5	1	1	1	0	0	0	0	0	0	0	0.5	0	0	0	0.5	0	0	0.5	1	1	1
Pooideae	1	1	1	1	1	1	0.5	0	0	0	0.5	1	1	0.5	1	1	1	1	0	0	0.5	0	0	0	0	0	0	0	0.5	1	1	1	1	1	1	1
Aconitum tanguticum	1	1	1	0	0	0	0	0	0	0	1	1	1	1	1	1	1	1	0	0	0	0	0	0	0	0	0	0	1	1	1	1	1	1	1	1
Blysmus sinocompressus	1	1	1	1	1	1	1	1	1	1	1	1	1	1	1	1	1	1	0	0	0	0	0	0	0	0	0	0.5	1	1	1	1	1	1	1	1
Koenigia 1	0.5	0	0	0	0	0	0	0	0	0	0	1	1	1	1	1	1	1	0	0	0	0	0	0.5	0	0	0	0	1	1	1	1	1	1	1	1
Koenigia forrestii	1	1	1	1	1	1	1	1	1	0	0	0	0	0	0.5	1	1	1	1	0.5	0	0	0	0	0	0.5	0	0	0	0.5	0	0	0.5	1	1	1
Cichorieae	1	1	1	1	1	1	1	1	1	1	1	1	1	1	1	1	1	1	1	1	1	1	1	1	1	1	1	1	1	1	1	1	1	1	1	1
Saxifragaceae	1	1	1	1	1	1	1	1	1	1	1	1	1	1	1	1	1	1	1	1	1	1	1	1	1	1	1	1	1	1	1	1	1	1	1	1
Rhodiola	1	1	1	1	1	1	1	1	1	1	1	1	1	1	1	1	1	1	1	1	1	1	1	1	1	1	1	1	1	1	1	1	1	1	1	1
Dasiphora	1	1	1	1	1	1	1	1	1	1	1	1	1	1	1	1	1	1	1	1	1	1	1	1	1	1	1	1	1	1	1	1	1	1	1	1
Chamaenerion angustifolium	1	1	1	1	1	1	1	1	1	1	1	1	1	1	1	1	1	1	1	1	1	1	1	1	1	1	1	1	1	1	1	1	1	1	1	1
Hippophae tibetana	1	1	1	1	1	1	1	1	1	1	1	1	1	1	1	1	1	1	1	1	1	1	1	1	1	1	1	1	1	1	1	1	1	1	1	1
Ranunculus brotherusii 1	1	1	1	1	1	1	1	1	1	1	1	1	1	1	1	1	1	1	1	1	1	1	1	1	1	1	1	1	1	1	1	1	1	1	1	1
Ranunculus brotherusii	1	1	1	1	1	1	1	1	1	1	1	1	1	1	1	1	1	1	1	1	1	1	1	1	1	1	1	1	1	1	1	1	1	1	1	1
Galegeae 1	1	1	1	1	1	1	1	1	1	1	1	1	1	1	1	1	1	0.5	1	1	1	1	1	1	1	1	1	1	1	1	1	1	1	1	1	0.5
Primula 1	1	1	1	1	1	1	1	1	1	1	1	1	1	1	1	1	1	0	1	1	1	1	1	1	1	1	1	1	1	1	1	1	1	1	1	0
Myricaria squamosa	1	1	1	1	1	1	1	1	1	1	1	1	1	1	1	1	0.5	0	1	1	1	1	1	1	1	1	1	1	1	1	1	1	1	1	0.5	0
Pedicularis lineata	1	1	1	1	1	1	1	1	1	1	1	1	1	1	1	1	0.5	0	1	1	1	1	1	1	1	1	1	1	1	1	1	1	1	1	0.5	0
Veronica subgen Stenocarpon	1	1	1	1	1	1	1	1	1	1	1	1	1	1	1	1	0.5	0	1	1	1	1	1	1	1	1	1	1	1	1	1	1	1	1	0.5	0
Ranunculoideae	1	1	1	1	1	1	1	1	1	1	1	1	1	1	1	1	0.5	0	1	1	1	1	1	1	1	1	1	1	1	1	1	1	1	1	0.5	0
Lonicera 1	1	1	1	1	1	1	1	1	1	1	1	1	1	1	1	1	0.5	0	1	1	1	1	1	1	1	1	1	1	1	1	1	1	1	1	0.5	0
Saussurea 2	1	1	1	1	1	1	1	1	1	1	1	1	1	1	1	1	0.5	0	1	1	1	1	1	1	1	1	1	1	1	1	1	1	1	1	0.5	0
Primula 2	1	1	1	1	1	1	1	1	1	1	1	1	1	1	1	0.5	0	0	1	1	1	1	1	1	1	1	1	1	1	1	1	1	1	1	0	0
Carex przewalskii	1	1	1	1	1	1	1	1	1	1	1	1	1	1	1	0.5	0	0	1	1	1	1	1	1	1	1	1	1	1	1	1	1	1	0.5	0	0
Lagotis	1	1	1	1	1	1	1	1	1	1	1	1	1	1	1	0.5	0	0	1	1	1	1	1	1	1	1	1	1	1	1	1	1	1	0.5	0	0
Lancea tibetica	1	1	1	1	1	1	1	1	1	1	1	1	1	1	1	0.5	0	0	1	1	1	1	1	1	1	1	1	1	1	1	1	1	1	0.5	0	0
Parnassia trinervis	1	1	1	1	1	1	1	1	1	1	1	1	1	1	1	0.5	0	0	1	1	1	1	1	1	1	1	1	1	1	1	1	1	1	0.5	0	0
Potentilleae 3	1	1	1	1	1	1	1	1	1	1	1	1	1	1	1	0.5	0	0	1	1	1	1	1	1	1	1	1	1	1	1	1	1	1	0.5	0	0
Sibbaldia cuneata	1	1	1	1	1	1	1	1	1	1	1	1	1	1	1	0.5	0	0	1	1	1	1	1	1	1	1	1	1	1	1	1	1	1	0.5	0	0
Poeae Chloroplast Group 2	1	1	1	1	1	1	1	1	1	1	1	1	1	1	1	0.5	0	0	1	1	1	1	1	1	1	1	1	1	1	1	1	1	1	0.5	0	0
Microula	1	1	1	1	1	1	1	1	1	1	1	1	1	1	1	0.5	0	0	1	1	1	1	1	1	1	1	1	1	1	1	1	1	1	0.5	0	0
Rheum 1	1	1	1	1	1	1	1	1	1	1	1	1	1	1	1	0.5	0	0	1	1	1	1	1	1	1	1	1	1	1	1	1	1	1	0.5	0	0
Ajania fruticulosa	1	1	1	1	1	1	1	1	1	1	1	1	1	1	1	0	0	0	1	1	1	1	1	1	1	1	1	1	1	1	1	1	1	0.5	0	0
Carex alatauensis	1	1	1	1	1	1	1	1	1	1	1	1	1	1	1	0	0	0	1	1	1	1	1	1	1	1	1	1	1	1	1	1	1	0.5	0	0
Gnaphalieae	1	1	1	1	1	1	1	1	1	1	1	1	1	1	1	0	0	0	1	1	1	1	1	1	1	1	1	1	1	1	1	1	1	0.5	0	0
Anemone 2	1	1	1	1	1	1	1	1	1	1	1	1	1	1	1	0	0	0	1	1	1	1	1	1	1	1	1	1	1	1	1	1	1	0	0	0
Bistorta	1	1	1	1	1	1	1	1	1	1	1	1	1	1	1	0	0	0	1	1	1	1	1	1	1	1	1	1	1	1	1	1	1	0	0	0
Abies	1	1	1	1	1	1	1	1	1	1	1	1	1	1	1	0	0	0	1	1	1	1	1	1	1	1	1	1	1	1	1	1	0.5	0	0	0
Tussilagininae	1	1	1	1	1	1	1	1	1	1	1	1	1	1	1	0	0	0	1	1	1	1	1	1	1	1	1	1	1	1	1	1	0.5	0	0	0
Caragana	1	1	1	1	1	1	1	1	1	1	1	1	1	1	1	0	0	0	1	1	1	1	1	1	1	1	1	1	1	1	1	1	0.5	0	0	0
Poinae	1	1	1	1	1	1	1	1	1	1	1	1	1	1	1	0	0	0	1	1	1	1	1	1	1	1	1	1	1	1	1	1	0.5	0	0	0
Pedicularis 4	1	1	1	1	1	1	1	1	1	1	1	1	1	1	0.5	0	0	0	1	1	1	1	1	1	1	1	1	1	1	1	1	1	0.5	0	0	0
Rhododendron 1	1	1	1	1	1	1	1	1	1	1	1	1	1	1	0.5	0	0	0	1	1	1	1	1	1	1	1	1	1	1	1	1	1	0.5	0	0	0
Apioideae 4	1	1	1	1	1	1	1	1	1	1	1	1	1	1	0.5	0	0	0	1	1	1	1	1	1	1	1	1	1	1	1	1	1	0.5	0	0	0
Pedicularis 3	1	1	1	1	1	1	1	1	1	1	1	1	1	1	0.5	0	0	0	1	1	1	1	1	1	1	1	1	1	1	1	1	1	0.5	0	0	0
Saliceae	1	1	1	1	1	1	1	1	1	1	1	1	1	1	0.5	0	0	0	1	1	1	1	1	1	1	1	1	1	1	1	1	1	0.5	0	0	0
Astragalus	1	1	1	1	1	1	1	1	1	1	1	1	1	1	0	0	0	0	1	1	1	1	1	1	1	1	1	1	1	1	1	1	0	0	0	0
Carex 1	1	1	1	1	1	1	1	1	1	1	1	1	1	1	0.5	0	0	0	1	1	1	1	1	1	1	1	1	1	1	1	1	1	0.5	0	0	0
Allium	1	1	1	1	1	1	1	1	1	1	1	1	1	1	0.5	0	0	0	1	1	1	1	1	1	1	1	1	1	1	1	1	1	0.5	0	0	0
Rosoideae	1	1	1	1	1	1	1	1	1	1	1	1	1	1	0.5	0	0	0	1	1	1	1	1	1	1	1	1	1	1	1	1	1	0.5	0	0	0
Artemisiinae	1	1	1	1	1	1	1	1	1	1	1	1	1	1	0.5	0	0	0	1	1	1	1	1	1	1	1	1	1	1	1	1	1	0.5	0	0	0
Corydalis	1	1	1	1	1	1	1	1	1	1	1	1	1	1	0	0	0	0	1	1	1	1	1	1	1	1	1	1	1	1	1	1	0	0	0	0
Delphinium spirocentrum	1	1	1	1	1	1	1	1	1	0.5	0	0	0	0	0	0	0	0	1	1	1	1	1	1	1	1	1	1	1	1	1	0.5	0	0	0	0
Gentiana algida	1	1	1	1	1	1	1	1	1	1	1	1	1	1	0.5	0	0	0	1	1	1	1	1	1	1	1	1	1	1	1	1	1	0.5	0	0	0
Hippophae rhamnoides	1	1	1	1	1	1	1	1	1	1	1	1	1	1	0.5	0	0	0	1	1	1	1	1	1	1	1	1	1	1	1	1	1	0.5	0	0	0
Juniperus	1	1	1	1	1	1	1	1	1	1	1	1	1	1	0.5	0	0	0	1	1	1	1	1	1	1	1	1	1	1	1	1	1	0.5	0	0	0
Youngia	1	1	1	1	1	1	1	1	1	1	1	1	1	1	0.5	0	0	0	1	1	1	1	1	1	1	1	1	1	1	1	1	1	0.5	0	0	0
Aconitum 1	1	1	1	1	1	1	1	1	1	1	1	1	1	1	0	0	0	0	1	1	1	1	1	1	1	1	1	1	1	1	1	1	0.5	0	0	0
Epilobium	1	1	1	1	1	1	1	1	1	1	1	1	1	1	0	0	0	0	1	1	1	1	1	1	1	1	1	1	1	1	1	1	0.5	0	0	0
Galegeae 2	1	1	1	1	1	1	1	1	1	1	1	1	1	1	0	0	0	0	1	1	1	1	1	1	1	1	1	1	1	1	1	1	0.5	0	0	0
Asteroideae 1	1	1	1	1	1	1	1	1	1	1	1	1	1	1	0	0	0	0	1	1	1	1	1	1	1	1	1	1	1	1	1	1	0.5	0	0	0
Lonicera 2	1	1	1	1	1	1	1	1	1	1	1	1	1	1	0	0	0	0	1	1	1	1	1	1	1	1	1	1	1	1	1	1	0.5	0	0	0
Ajuga	1	1	1	1	1	1	1	1	1	1	1	1	1	0.5	0	0	0	0	1	1	1	1	1	1	1	1	1	1	1	1	1	1	0	0	0	0
Caltha scaposa	1	1	1	1	1	1	1	1	1	1	1	1	0.5	0	0	0	0	0	1	1	1	1	1	1	1	1	1	1	1	1	1	1	0	0	0	0
Elsholtzia densa	1	1	1	1	1	1	1	1	1	1	1	1	1	0.5	0	0	0	0	1	1	1	1	1	1	1	1	1	1	1	1	1	1	0	0	0	0
Koeleria	1	1	1	1	1	1	1	1	1	1	1	1	1	0.5	0	0	0	0	1	1	1	1	1	1	1	1	1	1	1	1	1	1	0	0	0	0
Nolinoideae	1	1	1	1	1	1	1	1	1	1	1	1	1	0.5	0	0	0	0	1	1	1	1	1	1	1	1	1	1	1	1	1	1	0	0	0	0
Pedicularis 1	1	1	1	1	1	1	1	1	1	1	1	1	1	0.5	0	0	0	0	1	1	1	1	1	1	1	1	1	1	1	1	1	1	0	0	0	0
Senecio graciliflorus	1	1	1	1	1	1	1	1	1	1	1	1	1	0.5	0	0	0	0	1	1	1	1	1	1	1	1	1	1	1	1	1	1	0	0	0	0
Pedicularis 2	0	0	0	0	0	0	0	0	0	0	0	0	0	0	0	0	0	0	1	1	1	1	1	1	1	1	1	1	1	1	1	0.5	0	0	0	0
Apioideae 3	1	1	1	1	1	1	1	1	1	1	1	1	1	0.5	0	0	0	0	1	1	1	1	1	1	1	1	1	1	1	1	1	1	0	0	0	0
Quercus	1	1	1	1	1	1	1	1	1	1	1	1	1	0.5	0	0	0	0	1	1	1	1	1	1	1	1	1	1	1	1	1	1	0	0	0	0
Delphinium 1	1	1	1	1	1	1	1	1	1	1	1	1	0.5	0	0	0	0	0	1	1	1	1	1	1	1	1	1	1	1	1	1	1	0	0	0	0
Dracocephalum	1	1	1	1	1	1	1	1	1	1	1	1	0.5	0	0	0	0	0	1	1	1	1	1	1	1	1	1	1	1	1	1	1	0	0	0	0
Pedicularis 5	0	0	0	0	0	0	0	0	0	0	0	0	0	0	0	0	0	0	1	1	1	1	1	1	1	1	1	1	1	0.5	0	0	0	0	0	0
Potentilla	1	1	1	1	1	1	1	1	1	1	1	1	0	0	0	0	0	0	1	1	1	1	1	1	1	1	1	1	1	1	1	1	0	0	0	0
Potentilleae 2	1	1	1	1	1	1	1	1	1	1	1	0.5	0	0	0	0	0	0	1	1	1	1	1	1	1	1	1	1	1	0.5	0.5	1	0	0	0	0
Primula 3	1	1	1	1	1	1	1	1	1	1	0	0	0	0	0	0	0	0	1	1	1	1	1	1	1	1	1	1	1	0.5	0.5	0.5	0	0	0	0
Sibiraea	1	1	1	1	1	1	1	1	1	1	0	0	0	0	0	0	0	0	1	1	1	1	1	1	1	1	1	1	1	0.5	0.5	1	0	0	0	0
Elymus	1	1	1	1	1	1	1	1	1	1	1	0.5	0	0	0	0	0	0	1	1	1	1	1	1	1	1	1	1	1	0.5	0.5	1	0	0	0	0
Hedysarum	0	0	0	0	0	0	0	0	0	0	0	0	0	0	0	0	0	0	1	1	1	1	1	1	1	1	1	1	1	0	0.5	0	0	0	0	0
Potentilleae 1	1	1	1	1	1	1	1	1	1	1	0.5	0	0	0	0	0	0	0	1	1	1	1	1	1	1	1	1	1	1	0.5	0.5	1	0	0	0	0
Anaphalis	1	1	1	1	1	1	1	1	1	1	0	0	0	0	0	0	0	0	1	1	1	1	1	1	1	1	1	1	1	0.5	0.5	1	0	0	0	0
Picea	1	1	1	1	1	1	1	1	1	0	0	0	0	0	0	0	0	0	1	1	1	1	1	1	1	1	1	1	1	0.5	0.5	0.5	0	0	0	0
Ribes 1	1	1	1	1	1	1	1	1	1	1	0.5	0	0	0	0	0	0	0	1	1	1	1	1	1	1	1	1	1	1	0.5	0.5	1	0	0	0	0
Ribes 2	1	1	1	1	1	1	1	1	1	1	0.5	0	0	0	0	0	0	0	1	1	1	1	1	1	1	1	1	1	1	0.5	0.5	1	0	0	0	0
Senecio 1	1	1	1	1	1	1	1	1	1	0	0	0	0	0	0	0	0	0	1	1	1	1	1	1	1	1	1	1	1	0.5	0.5	1	0	0	0	0
Salvia	1	1	1	1	1	1	1	1	0	0	0	0	0	0	0	0	0	0	1	1	1	1	1	1	1	1	1	1	1	0	0.5	0.5	0	0	0	0
Apioideae 1	1	1	1	1	1	1	1	1	1	0	0	0	0	0	0	0	0	0	1	1	1	1	1	1	1	1	1	1	1	0.5	0.5	1	0	0	0	0
Astereae	1	1	1	1	1	1	1	1	1	1	0	0	0	0	0	0	0	0	1	1	1	1	1	1	1	1	1	1	1	0.5	0.5	1	0	0	0	0
Spiraea	1	1	0.5	1	1	1	1	1	1	0	0	0	0	0	0	0	0	0	1	1	0.5	1	1	1	1	1	1	1	1	0.5	0	1	0	0	0	0
Anemone 1	1	1	0.5	1	1	1	1	1	1	0.5	0	0	0	0	0	0	0	0	1	1	0.5	1	1	1	1	1	1	1	1	0	0	1	0	0	0	0
Rheum 2	1	1	0.5	1	1	1	1	1	1	0.5	0	0	0	0	0	0	0	0	1	1	0.5	1	1	1	1	1	1	1	1	0	0	1	0	0	0	0
Rhododendron 2	1	1	0.5	1	1	1	1	1	1	0	0	0	0	0	0	0	0	0	1	1	0.5	1	1	1	1	1	1	1	1	0	0	1	0	0	0	0
Thalictrum	1	1	0.5	1	1	1	1	1	1	0.5	0	0	0	0	0	0	0	0	1	1	0.5	1	1	1	1	1	1	1	1	0	0	1	0	0	0	0
Maleae	1	1	0.5	1	1	1	1	1	1	0.5	0	0	0	0	0	0	0	0	1	1	0.5	1	1	1	1	1	1	1	1	0	0	1	0	0	0	0
Betula	1	1	0.5	1	1	1	1	1	1	0	0	0	0	0	0	0	0	0	1	1	0.5	1	1	1	1	1	1	1	1	0	0	0.5	0	0	0	0
Apioideae 2	1	1	0.5	1	1	1	1	1	1	0.5	0	0	0	0	0	0	0	0	1	1	0.5	1	1	1	1	1	1	1	1	0	0	1	0	0	0	0
Aster	1	0.5	0.5	1	1	1	1	1	1	0.5	0	0	0	0	0	0	0	0	0.5	0.5	0.5	1	1	1	1	1	1	1	1	0	0	1	0	0	0	0
Mentheae	0.5	0	0	1	1	1	1	1	0.5	0	0	0	0	0	0	0	0	0	0.5	0	0	1	1	1	1	1	1	1	1	0	0	0.5	0	0	0	0
Scrophulariaceae	0	0	0	0.5	1	1	1	1	0.5	0	0	0	0	0	0	0	0	0	0	0	0	0.5	1	1	1	1	1	1	1	0	0	0.5	0	0	0	0
Pterocarya	0	0	0	0	0.5	1	1	0	0	0	0	0	0	0	0	0	0	0	0	0	0	0	0.5	1	1	1	1	1	0.5	0	0	0	0	0	0	0
Saussurea 3	0	0	0	0	0	1	0.5	0	0	0	0	0	0	0	0	0	0	0	0	0	0	0	0	1	1	1	1	0.5	0.5	0	0	0	0	0	0	0
Himalaiella deltoidea	0	0	0	0	0	0.5	0.5	0	0	0	0	0	0	0	0	0	0	0	0	0	0	0	0	1	1	1	1	0.5	0	0	0	0	0	0	0	0
Pedicularis metaszetschuanica	0	0	0	0	0	0	0	0	0	0	0	0	0	0	0	0	0	0	0	0	0	0	0	0	0	0	0	0	0	0	0	0	0	0	0	0
Euphorbia jolkinii	0	0	0	0	0	0	0	0	0	0	0	0	0	0	0	0	0	0	0	0	0	0	0	0	0	1	0.5	0	0	0	0	0	0	0	0	0
Asteroideae 2	0	0	0	0	0	0	0	0	0	0	0	0	0	0	0	0	0	0	0	0	0	0	0	0	0	0	0	0	0	0	0	0	0	0	0	0
Pinus	0	0	0	0	0	0	0	0	0	0	0	0	0	0	0	0	0	0	0	0	0	0	0	0	0	0	0	0	0	0	0	0	0	0	0	0
Simulation of “Elevation-only” mode
	Ximen	Ximen	Ximen	Ximen	Ximen	Ximen	Ximen	Ximen	Ximen	Ximen	Ximen	Ximen	Ximen	Ximen	Ximen	Ximen	Ximen	Ximen	Naleng	Naleng	Naleng	Naleng	Naleng	Naleng	Naleng	Naleng	Naleng	Naleng	Naleng	Naleng	Naleng	Naleng	Naleng	Naleng	Naleng	Naleng
Age / cal ka BP	0.5	1.5	2.5	3.5	4.5	5.5	6.5	7.5	8.5	9.5	10.5	11.5	12.5	13.5	14.5	15.5	16.5	17.5	0.5	1.5	2.5	3.5	4.5	5.5	6.5	7.5	8.5	9.5	10.5	11.5	12.5	13.5	14.5	15.5	16.5	17.5
Saussurea 1	0	0.5	0	0	0	0	0	0	0	0	0	1	0.5	0.5	1	1	1	1	0	0	0	0	0	0	0	0	0	0	0	0	0	0	1	1	1	1
Pedicularis oederi	0	0	0.5	0.5	0	0	0	0	0	0	0	0.5	0	0	0.5	1	1	1	0	0	0	0	0	0	0	0	0	0	0	0	0	0	1	1	1	1
Micranthes melanocentra	0	0	0	0	0	0	0	0	0	0	0	1	1	1	1	1	1	1	0	0	0	0	0	0	0	0	0	0	0	0	0	0	1	1	1	1
Ranunculus nephelogenes	0	0	0	0	0	0	0	0	0	0	0	0	0	0	0.5	1	1	1	0	0	0	0	0	0	0	0	0	0	0	1	0.5	0	0.5	1	1	1
Carex vidua	1	1	1	1	0.5	0	0	0	0	0	0	0.5	0	0	0.5	1	1	1	0	0	0	0	0	0	0	0	0	0	0	0	0	0.5	1	1	1	1
Knorringia sibirica	0	0	0.5	0.5	0	0	0	0	0	0.5	1	1	1	1	1	1	1	1	0	0	0	0	0	0	0	0	0	0	0	0	0	0.5	1	1	1	1
Oxygraphis glacialis	0	0	0	0	0	0	0	0	0	0	1	1	1	1	1	1	1	1	0	0	0	0	0	0	0	0	0	0	0	0	0	0.5	1	1	1	1
Pedicularis alaschanica	0.5	0	0.5	0	0	0	0	0	0	0	0	0	0	1	1	1	1	1	0	0.5	0.5	0	0	0	0	0	0	0	0	0	0	0	0.5	1	1	1
Ranunculus 1	1	1	0.5	0	0	0	0	0	0	0	0	0	0	0	1	1	1	1	0.5	0.5	0	0	0	0	0	0	0	0	0	0	0	0.5	1	1	1	1
Saxifraga 1	0	0	0	0.5	0	0	0	0.5	0	0	0	0	0	0	0.5	1	1	1	0	0.5	0.5	0	0	0	0	0	0	0	0	0	0	0.5	1	1	1	1
Androsace tapete	1	1	0.5	1	1	1	0	0	0	0	0	0	0	0	1	1	1	1	1	1	1	0	0.5	0	0	0	0	0	0	0	0.5	1	1	1	1	1
Circaeaster agrestis	0	0	0	0	0	1	1	1	1	1	1	1	1	1	1	1	1	1	0.5	0	0	0.5	0	0	0	0	0	0	0	1	1	1	1	1	1	1
Pedicularis lasiophrys	1	0.5	0	1	1	1	1	1	1	1	1	1	1	1	1	1	1	1	0	0	0	0	0	0	0	0	0	0	0	1	1	1	1	1	1	1
Anthemideae	1	1	1	1	1	1	0	0	0	0	0.5	1	0.5	1	1	1	1	1	0	0	0	0	0	0	0	0	0	0	0.5	1	1	1	1	1	1	1
Draba lanceolata	1	1	1	1	1	1	1	1	1	1	0.5	0	0.5	1	1	1	1	1	0	1	0	0	0	0	0	0	0	0	1	1	1	1	1	1	1	1
Erysimum roseum	0	0	0	0	0	0	0	0	0	0	0	0	0.5	0	0.5	1	1	1	0	0	0	0	0	0	0	0	0	0	0.5	1	1	1	1	1	1	1
Saxifraga microgyna	0	0	0.5	0	0	0	0	0	0	0	0.5	0	0	0	0.5	1	1	1	0	0	0	0.5	0	0	0	0	0	0.5	0.5	1	1	1	1	1	1	1
Festuca	0	0	0	1	1	0.5	0	0	0	0.5	0	0	0.5	1	1	1	1	1	0	0.5	0	0	0	0	0	0	0	0	0.5	1	1	1	1	1	1	1
Meconopsis 1	1	1	1	1	1	1	1	1	1	1	1	1	1	1	1	1	1	1	1	1	1	1	1	0	0.5	0	0	0	0.5	1	1	1	1	1	1	1
Pooideae	0	0.5	0	0	0	0	0	0	0	0	0	0	0	0	0.5	1	1	1	0.5	0	0	0	0	0	0	0	0	0	0.5	1	1	0	1	1	1	1
Aconitum tanguticum	1	1	1	1	1	1	0.5	0	0	0	0.5	0	0	1	1	1	1	1	0	0.5	0	0	0	0	0	0	0	0	0	0	0	0	0.5	1	1	1
Blysmus sinocompressus	1	1	1	1	1	1	1	1	1	1	1	1	1	1	1	1	1	1	0	0	0	0	0.5	0	0	0	0	0	1	1	1	1	1	1	1	1
Koenigia 1	0	0	0	0	0	0	0	0	0	0	0	0.5	0	0	0.5	1	1	1	1	1	0	0	0.5	0	0	0	0	0	1	1	1	1	1	1	1	1
Koenigia forrestii	0	0	0	0	0	0.5	0	0	0	0	0	0	0.5	0.5	0.5	1	1	1	0	0	0	0	0	0.5	0.5	0	0	0.5	1	1	1	1	1	1	1	1
Cichorieae	1	1	1	1	1	1	1	1	1	1	1	1	1	1	1	1	1	1	1	1	1	1	1	1	1	1	1	1	1	1	1	1	1	1	1	1
Saxifragaceae	1	1	1	1	1	1	1	1	1	1	1	1	1	1	1	1	1	1	1	1	1	1	1	1	1	1	1	1	1	1	1	1	1	1	1	1
Rhodiola	1	1	1	1	1	1	1	1	1	1	1	1	1	1	1	1	1	1	1	1	1	1	1	1	1	1	1	1	1	1	1	1	1	1	1	1
Dasiphora	1	1	1	1	1	1	1	1	1	1	1	1	1	1	1	1	1	1	1	1	1	1	1	1	1	1	1	1	1	1	1	1	1	1	1	1
Chamaenerion angustifolium	1	1	1	1	1	1	1	1	1	1	1	1	1	1	1	1	1	1	1	1	1	1	1	1	1	1	1	1	1	1	1	1	1	1	1	1
Hippophae tibetana	1	1	1	1	1	1	1	1	1	1	1	1	1	1	1	1	1	1	1	1	1	1	1	1	1	1	1	1	1	1	1	1	1	1	1	1
Ranunculus brotherusii 1	1	1	1	1	1	1	1	1	1	1	1	1	1	1	1	1	1	1	1	1	1	1	1	1	1	1	1	1	1	1	1	1	1	1	1	1
Ranunculus brotherusii	1	1	1	1	1	1	1	1	1	1	1	1	1	1	1	1	1	1	1	1	1	1	1	1	1	1	1	1	1	1	1	1	1	1	1	1
Galegeae 1	1	1	1	1	1	1	1	1	1	1	1	1	1	1	1	1	1	0.5	1	1	1	1	1	1	1	1	1	1	1	1	1	1	1	1	1	0.5
Primula 1	1	1	1	1	1	1	1	1	1	1	1	1	1	1	1	1	1	0	1	1	1	1	1	1	1	1	1	1	1	1	1	1	1	1	1	0
Myricaria squamosa	1	1	1	1	1	1	1	1	1	1	1	1	1	1	1	1	0.5	0	1	1	1	1	1	1	1	1	1	1	1	1	1	1	1	1	0.5	0
Pedicularis lineata	1	1	1	1	1	1	1	1	1	1	1	1	1	1	1	1	0.5	0	1	1	1	1	1	1	1	1	1	1	1	1	1	1	1	1	0.5	0
Veronica subgen Stenocarpon	1	1	1	1	1	1	1	1	1	1	1	1	1	1	1	1	0.5	0	1	1	1	1	1	1	1	1	1	1	1	1	1	1	1	1	0.5	0
Ranunculoideae	1	1	1	1	1	1	1	1	1	1	1	1	1	1	1	1	0.5	0	1	1	1	1	1	1	1	1	1	1	1	1	1	1	1	1	0.5	0
Lonicera 1	1	1	1	1	1	1	1	1	1	1	1	1	1	1	1	1	0.5	0	1	1	1	1	1	1	1	1	1	1	1	1	1	1	1	1	0.5	0
Saussurea 2	1	1	1	1	1	1	1	1	1	1	1	1	1	1	1	1	0	0	1	1	1	1	1	1	1	1	1	1	1	1	1	1	1	1	0	0
Primula 2	1	1	1	1	1	1	1	1	1	1	1	1	1	1	1	0.5	0	0	1	1	1	1	1	1	1	1	1	1	1	1	1	1	1	1	0	0
Carex przewalskii	1	1	1	1	1	1	1	1	1	1	1	1	1	1	1	0.5	0	0	1	1	1	1	1	1	1	1	1	1	1	1	1	1	1	0.5	0	0
Lagotis	1	1	1	1	1	1	1	1	1	1	1	1	1	1	1	0.5	0	0	1	1	1	1	1	1	1	1	1	1	1	1	1	1	1	0.5	0	0
Lancea tibetica	1	1	1	1	1	1	1	1	1	1	1	1	1	1	1	0.5	0	0	1	1	1	1	1	1	1	1	1	1	1	1	1	1	1	0.5	0	0
Parnassia trinervis	1	1	1	1	1	1	1	1	1	1	1	1	1	1	1	0.5	0	0	1	1	1	1	1	1	1	1	1	1	1	1	1	1	1	0.5	0	0
Potentilleae 3	1	1	1	1	1	1	1	1	1	1	1	1	1	1	1	0.5	0	0	1	1	1	1	1	1	1	1	1	1	1	1	1	1	1	0.5	0	0
Sibbaldia cuneata	1	1	1	1	1	1	1	1	1	1	1	1	1	1	1	0.5	0	0	1	1	1	1	1	1	1	1	1	1	1	1	1	1	1	0.5	0	0
Poeae Chloroplast Group 2	1	1	1	1	1	1	1	1	1	1	1	1	1	1	1	0.5	0	0	1	1	1	1	1	1	1	1	1	1	1	1	1	1	1	0.5	0	0
Microula	1	1	1	1	1	1	1	1	1	1	1	1	1	1	1	0.5	0	0	1	1	1	1	1	1	1	1	1	1	1	1	1	1	1	0.5	0	0
Rheum 1	1	1	1	1	1	1	1	1	1	1	1	1	1	1	1	0.5	0	0	1	1	1	1	1	1	1	1	1	1	1	1	1	1	1	0.5	0	0
Ajania fruticulosa	1	1	1	1	1	1	1	1	1	1	1	1	1	1	1	0.5	0	0	1	1	1	1	1	1	1	1	1	1	1	1	1	1	1	0.5	0	0
Carex alatauensis	1	1	1	1	1	1	1	1	1	1	1	1	1	1	1	0.5	0	0	1	1	1	1	1	1	1	1	1	1	1	1	1	1	1	0.5	0	0
Gnaphalieae	1	1	1	1	1	1	1	1	1	1	1	1	1	1	1	0.5	0	0	1	1	1	1	1	1	1	1	1	1	1	1	1	1	1	0.5	0	0
Anemone 2	1	1	1	1	1	1	1	1	1	1	1	1	1	1	1	0	0	0	1	1	1	1	1	1	1	1	1	1	1	1	1	1	1	0.5	0	0
Bistorta	1	1	1	1	1	1	1	1	1	1	1	1	1	1	1	0	0	0	1	1	1	1	1	1	1	1	1	1	1	1	1	1	1	0	0	0
Abies	1	1	1	1	1	1	1	1	1	1	1	1	1	1	1	0	0	0	1	1	1	1	1	1	1	1	1	1	1	1	1	1	1	0	0	0
Tussilagininae	1	1	1	1	1	1	1	1	1	1	1	1	1	1	1	0	0	0	1	1	1	1	1	1	1	1	1	1	1	1	1	1	1	0	0	0
Caragana	1	1	1	1	1	1	1	1	1	1	1	1	1	1	1	0	0	0	1	1	1	1	1	1	1	1	1	1	1	1	1	1	1	0	0	0
Poinae	1	1	1	1	1	1	1	1	1	1	1	1	1	1	1	0	0	0	1	1	1	1	1	1	1	1	1	1	1	1	1	1	1	0	0	0
Pedicularis 4	1	1	1	1	1	1	1	1	1	1	1	1	1	1	1	0	0	0	1	1	1	1	1	1	1	1	1	1	1	1	1	1	1	0	0	0
Rhododendron 1	1	1	1	1	1	1	1	1	1	1	1	1	1	1	1	0	0	0	1	1	1	1	1	1	1	1	1	1	1	1	1	1	1	0	0	0
Apioideae 4	1	1	1	1	1	1	1	1	1	1	1	1	1	1	1	0	0	0	1	1	1	1	1	1	1	1	1	1	1	1	1	1	1	0	0	0
Pedicularis 3	1	1	1	1	1	1	1	1	1	1	1	1	1	1	1	0	0	0	1	1	1	1	1	1	1	1	1	1	1	1	1	1	1	0	0	0
Saliceae	1	1	1	1	1	1	1	1	1	1	1	1	1	1	1	0	0	0	1	1	1	1	1	1	1	1	1	1	1	1	1	1	1	0	0	0
Astragalus	1	1	1	1	1	1	1	1	1	1	1	1	1	1	1	0	0	0	1	1	1	1	1	1	1	1	1	1	1	1	1	1	1	0	0	0
Carex 1	1	1	1	1	1	1	1	1	1	1	1	1	1	1	1	0	0	0	1	1	1	1	1	1	1	1	1	1	1	1	1	1	1	0	0	0
Allium	1	1	1	1	1	1	1	1	1	1	1	1	1	1	1	0	0	0	1	1	1	1	1	1	1	1	1	1	1	1	1	1	1	0	0	0
Rosoideae	1	1	1	1	1	1	1	1	1	1	1	1	1	1	1	0	0	0	1	1	1	1	1	1	1	1	1	1	1	1	1	1	1	0	0	0
Artemisiinae	1	1	1	1	1	1	1	1	1	1	1	1	1	1	1	0	0	0	1	1	1	1	1	1	1	1	1	1	1	1	1	1	1	0	0	0
Corydalis	1	1	1	1	1	1	1	1	1	1	1	1	1	1	1	0	0	0	1	1	1	1	1	1	1	1	1	1	1	1	1	1	1	0	0	0
Delphinium spirocentrum	1	1	1	1	1	1	1	1	1	1	1	1	1	1	1	0	0	0	1	1	1	1	1	1	1	1	1	1	1	1	1	1	1	0	0	0
Gentiana algida	1	1	1	1	1	1	1	1	1	1	1	1	1	1	1	0	0	0	1	1	1	1	1	1	1	1	1	1	1	1	1	1	1	0	0	0
Hippophae rhamnoides	1	1	1	1	1	1	1	1	1	1	1	1	1	1	1	0	0	0	1	1	1	1	1	1	1	1	1	1	1	1	1	1	1	0	0	0
Juniperus	1	1	1	1	1	1	1	1	1	1	1	1	1	1	1	0	0	0	1	1	1	1	1	1	1	1	1	1	1	1	1	1	1	0	0	0
Youngia	1	1	1	1	1	1	1	1	1	1	1	1	1	1	1	0	0	0	1	1	1	1	1	1	1	1	1	1	1	1	1	1	1	0	0	0
Aconitum 1	1	1	1	1	1	1	1	1	1	1	1	1	1	1	1	0	0	0	1	1	1	1	1	1	1	1	1	1	1	1	1	1	1	0	0	0
Epilobium	1	1	1	1	1	1	1	1	1	1	1	1	1	1	1	0	0	0	1	1	1	1	1	1	1	1	1	1	1	1	1	1	1	0	0	0
Galegeae 2	1	1	1	1	1	1	1	1	1	1	1	1	1	1	1	0	0	0	1	1	1	1	1	1	1	1	1	1	1	1	1	1	1	0	0	0
Asteroideae 1	1	1	1	1	1	1	1	1	1	1	1	1	1	1	1	0	0	0	1	1	1	1	1	1	1	1	1	1	1	1	1	1	1	0	0	0
Lonicera 2	1	1	1	1	1	1	1	1	1	1	1	1	1	1	1	0	0	0	1	1	1	1	1	1	1	1	1	1	1	1	1	1	1	0	0	0
Ajuga	1	1	1	1	1	1	1	1	1	1	1	1	1	1	1	0	0	0	1	1	1	1	1	1	1	1	1	1	1	1	1	1	1	0	0	0
Caltha scaposa	1	1	1	1	1	1	1	1	1	1	1	1	1	1	0.5	0	0	0	1	1	1	1	1	1	1	1	1	1	1	1	1	1	1	0	0	0
Elsholtzia densa	1	1	1	1	1	1	1	1	1	1	1	1	1	1	1	0	0	0	1	1	1	1	1	1	1	1	1	1	1	1	1	1	1	0	0	0
Koeleria	1	1	1	1	1	1	1	1	1	1	1	1	1	1	1	0	0	0	1	1	1	1	1	1	1	1	1	1	1	1	1	1	1	0	0	0
Nolinoideae	1	1	1	1	1	1	1	1	1	1	1	1	1	1	1	0	0	0	1	1	1	1	1	1	1	1	1	1	1	1	1	1	1	0	0	0
Pedicularis 1	1	1	1	1	1	1	1	1	1	1	1	1	1	1	1	0	0	0	1	1	1	1	1	1	1	1	1	1	1	1	1	1	1	0	0	0
Senecio graciliflorus	1	1	1	1	1	1	1	1	1	1	1	1	1	1	1	0	0	0	1	1	1	1	1	1	1	1	1	1	1	1	1	1	1	0	0	0
Pedicularis 2	1	1	1	1	1	1	1	1	1	1	1	1	1	1	0.5	0	0	0	1	1	1	1	1	1	1	1	1	1	1	1	1	1	0.5	0	0	0
Apioideae 3	1	1	1	1	1	1	1	1	1	1	1	1	1	1	1	0	0	0	1	1	1	1	1	1	1	1	1	1	1	1	1	1	1	0	0	0
Quercus	1	1	1	1	1	1	1	1	1	1	1	1	1	1	1	0	0	0	1	1	1	1	1	1	1	1	1	1	1	1	1	1	1	0	0	0
Delphinium 1	1	1	1	1	1	1	1	1	1	1	1	1	1	1	1	0	0	0	1	1	1	1	1	1	1	1	1	1	1	1	1	1	1	0	0	0
Dracocephalum	1	1	1	1	1	1	1	1	1	1	1	1	1	1	1	0	0	0	1	1	1	1	1	1	1	1	1	1	1	1	1	1	1	0	0	0
Pedicularis 5	1	1	1	1	1	1	1	1	1	1	1	1	1	1	0.5	0	0	0	1	1	1	1	1	1	1	1	1	1	1	1	1	1	1	0	0	0
Potentilla	1	1	1	1	1	1	1	1	1	1	1	1	1	1	1	0	0	0	1	1	1	1	1	1	1	1	1	1	1	1	1	1	1	0	0	0
Potentilleae 2	1	1	1	1	1	1	1	1	1	1	1	1	1	1	0.5	0	0	0	1	1	1	1	1	1	1	1	1	1	1	1	1	1	0.5	0	0	0
Primula 3	1	1	1	1	1	1	1	1	1	1	1	1	1	1	0.5	0	0	0	1	1	1	1	1	1	1	1	1	1	1	1	1	1	0.5	0	0	0
Sibiraea	1	1	1	1	1	1	1	1	1	1	1	1	1	1	0.5	0	0	0	1	1	1	1	1	1	1	1	1	1	1	1	1	1	0.5	0	0	0
Elymus	1	1	1	1	1	1	1	1	1	1	1	1	1	1	0.5	0	0	0	1	1	1	1	1	1	1	1	1	1	1	1	1	1	0.5	0	0	0
Hedysarum	1	1	1	1	1	1	1	1	1	1	1	1	0.5	1	0.5	0	0	0	1	1	1	1	1	1	1	1	1	1	1	0.5	0.5	1	0.5	0	0	0
Potentilleae 1	1	1	1	1	1	1	1	1	1	1	1	1	0.5	1	0.5	0	0	0	1	1	1	1	1	1	1	1	1	1	1	1	0.5	1	0.5	0	0	0
Anaphalis	1	1	1	1	1	1	1	1	1	1	1	1	0.5	1	0.5	0	0	0	1	1	1	1	1	1	1	1	1	1	1	1	0.5	1	0.5	0	0	0
Picea	1	1	1	1	1	1	1	1	1	1	1	0.5	0.5	1	0.5	0	0	0	1	1	1	1	1	1	1	1	1	1	1	0.5	0.5	1	0.5	0	0	0
Ribes 1	1	1	1	1	1	1	1	1	1	1	1	0.5	0.5	1	0.5	0	0	0	1	1	1	1	1	1	1	1	1	1	1	0.5	0.5	1	0.5	0	0	0
Ribes 2	1	1	1	1	1	1	1	1	1	1	1	0.5	0.5	1	0.5	0	0	0	1	1	1	1	1	1	1	1	1	1	1	0.5	0.5	1	0.5	0	0	0
Senecio 1	1	1	1	1	1	1	1	1	1	1	1	0.5	0.5	1	0.5	0	0	0	1	1	1	1	1	1	1	1	1	1	1	0.5	0.5	1	0.5	0	0	0
Salvia	1	1	1	1	1	1	1	1	1	1	1	0.5	0.5	1	0.5	0	0	0	1	1	1	1	1	1	1	1	1	1	1	0.5	0.5	1	0.5	0	0	0
Apioideae 1	1	1	1	1	1	1	1	1	1	1	1	0.5	0.5	1	0.5	0	0	0	1	1	1	1	1	1	1	1	1	1	1	0.5	0.5	1	0.5	0	0	0
Astereae	1	1	1	1	1	1	1	1	1	1	1	0.5	0.5	1	0.5	0	0	0	1	1	1	1	1	1	1	1	1	1	1	0.5	0.5	1	0.5	0	0	0
Spiraea	1	1	1	1	1	1	1	1	1	1	1	0.5	0.5	1	0.5	0	0	0	1	1	1	1	1	1	1	1	1	1	1	0.5	0.5	1	0.5	0	0	0
Anemone 1	1	1	1	1	1	1	1	1	1	1	1	0.5	0	1	0.5	0	0	0	1	1	1	1	1	1	1	1	1	1	1	0.5	0	1	0.5	0	0	0
Rheum 2	1	1	1	1	1	1	1	1	1	1	1	0.5	0	1	0.5	0	0	0	1	1	1	1	1	1	1	1	1	1	1	0.5	0	1	0.5	0	0	0
Rhododendron 2	1	1	1	1	1	1	1	1	1	1	1	0.5	0	1	0.5	0	0	0	1	1	1	1	1	1	1	1	1	1	1	0.5	0	1	0.5	0	0	0
Thalictrum	1	1	1	1	1	1	1	1	1	1	1	0.5	0	1	0.5	0	0	0	1	1	1	1	1	1	1	1	1	1	1	0.5	0	1	0.5	0	0	0
Maleae	1	1	1	1	1	1	1	1	1	1	1	0.5	0	1	0.5	0	0	0	1	1	1	1	1	1	1	1	1	1	1	0.5	0	1	0.5	0	0	0
Betula	1	1	1	1	1	1	1	1	1	1	1	0.5	0	1	0.5	0	0	0	1	1	1	1	1	1	1	1	1	1	1	0.5	0	1	0.5	0	0	0
Apioideae 2	1	1	1	1	1	1	1	1	1	1	1	0.5	0	1	0	0	0	0	1	1	1	1	1	1	1	1	1	1	1	0.5	0	1	0	0	0	0
Aster	1	1	1	1	1	1	1	1	1	1	1	0.5	0	1	0	0	0	0	1	1	1	1	1	1	1	1	1	1	1	0.5	0	1	0	0	0	0
Mentheae	0.5	0	0	1	1	1	1	1	1	1	1	0.5	0	1	0	0	0	0	0.5	0	0	1	1	1	1	1	1	1	1	0.5	0	1	0	0	0	0
Scrophulariaceae	0.5	0	0	0.5	1	1	1	1	1	1	1	0.5	0	1	0	0	0	0	0.5	0	0	0.5	1	1	1	1	1	1	1	0.5	0	1	0	0	0	0
Pterocarya	0	0	0	0.5	1	1	1	1	1	1	1	0.5	0	0	0	0	0	0	0	0	0	0.5	1	1	1	1	1	1	1	0.5	0	0	0	0	0	0
Saussurea 3	0	0	0	0	0	1	1	1	1	1	1	0	0	0	0	0	0	0	0	0	0	0	0	1	1	1	1	1	1	0	0	0	0	0	0	0
Himalaiella deltoidea	0	0	0	0	0	1	1	1	1	1	1	0	0	0	0	0	0	0	0	0	0	0	0	1	1	1	1	1	1	0	0	0	0	0	0	0
Pedicularis metaszetschuanica	0	0	0	0	0	0	0	0	0	0	0	0	0	0	0	0	0	0	0	0	0	0	0	0	0	0	0	0	0	0	0	0	0	0	0	0
Euphorbia jolkinii	0	0	0	0	0	0.5	0	1	1	1	0.5	0	0	0	0	0	0	0	0	0	0	0	0	0.5	0	1	1	1	0.5	0	0	0	0	0	0	0
Asteroideae 2	0	0	0	0	0	0	0	0	0	0	0	0	0	0	0	0	0	0	0	0	0	0	0	0	0	0	0	0	0	0	0	0	0	0	0	0
Pinus	0	0	0	0	0	0	0	0	0	0	0	0	0	0	0	0	0	0	0	0	0	0	0	0	0	0	0	0	0	0	0	0	0	0	0	0

## Sheet: Fig.4-2
PCA1 and PCA2 scores								Trajectory segment
SedaDNA							SedaDNA
	Ximen	Ximen		Naleng	Naleng			Ximen	Naleng		Ximen	Naleng
Age / cal ka BP	PC1	PC2	Age / cal ka BP	PC1	PC2		Age / cal ka BP	1D segment	1D segment		2D segment	2D segment
0.5	-0.127669	0.243416	0.5	0.166877	0.0195927		1	0.107703	0.0509172		0.114329	0.0796066
1.5	-0.0199652	0.205062	1.5	0.217794	-0.0416008		2	0.0270532	0.0286226		0.0313598	0.122151
2.5	-0.0470184	0.220922	2.5	0.246417	-0.160351		3	0.0731594	0.00640894		0.08083	0.147722
3.5	0.026141	0.186554	3.5	0.252826	-0.0127675		4	0.0377511	0.00229867		0.070094	0.101542
4.5	-0.0116101	0.245613	4.5	0.250527	-0.114284		5	0.0922481	0.015286		0.0927697	0.0572073
5.5	0.0806379	0.23579	5.5	0.265813	-0.169411		6	0.0809206	0.0407556		0.124329	0.0433774
6.5	0.161558	0.330181	6.5	0.306569	-0.184263		7	0.00502851	0.0838714		0.0836109	0.129789
7.5	0.166587	0.246721	7.5	0.222698	-0.283312		8	0.00752672	0.0261432		0.04921	0.039623
8.5	0.15906	0.19809	8.5	0.248841	-0.253538		9	0.0565066	0.058042		0.125691	0.112857
9.5	0.102554	0.310364	9.5	0.306883	-0.15675		10	0.201243	0.266087		0.307416	0.297542
10.5	-0.0986889	0.0779724	10.5	0.0407961	-0.289901		11	0.124792	0.0295461		0.13394	0.340988
11.5	-0.22348	0.0293201	11.5	0.01125	0.0498046		12	0.0330803	0.0369208		0.0452128	0.0615508
12.5	-0.1904	0.0601403	12.5	0.0481708	0.000556706		13	0.0214994	0.0496776		0.0221953	0.175824
13.5	-0.211899	0.0546259	13.5	-0.00150677	-0.168103		14	0.157893	0.265151		0.28639	0.265207
14.5	-0.369792	-0.184307	14.5	-0.266657	-0.162635		15	0.100603	0.0552055		0.118344	0.0729574
15.5	-0.269189	-0.121984	15.5	-0.321863	-0.114936		16	0.0642289	0.0155029		0.100403	0.0330577
16.5	-0.20496	-0.0448126	16.5	-0.337366	-0.085739		17	0.0758885	0.038279		0.0780807	0.0419285
17.5	-0.280849	-0.0631845	17.5	-0.299087	-0.102848
“Terrain” mode							“Terrain” mode
	Ximen	Ximen		Naleng	Naleng			Ximen	Naleng		Ximen	Naleng
Age / cal ka BP	PC1	PC2	Age / cal ka BP	PC1	PC2		Age / cal ka BP	1D segment	2D segment		2D segment	2D segment
0.5	-0.0666096	-0.0419017	0.5	-0.19875	-0.0799691		1	0.00716336	0.00410911		0.0119994	0.00966061
1.5	-0.0625005	-0.0306278	1.5	-0.205913	-0.0734873		2	0.00165755	0.0395555		0.0437494	0.026834
2.5	-0.102056	-0.0119365	2.5	-0.204256	-0.0467046		3	0.00564669	0.0158813		0.0320994	0.0393692
3.5	-0.117937	-0.0398319	3.5	-0.198609	-0.0856668		4	0.0323217	0.0115527		0.0211201	0.0323231
4.5	-0.12949	-0.0575122	4.5	-0.230931	-0.08536		5	0.00979736	0.0315571		0.0355257	0.0157411
5.5	-0.161047	-0.0738284	5.5	-0.221133	-0.0976804		6	0.0107812	0.00866496		0.0103323	0.0116614
6.5	-0.169712	-0.0794566	6.5	-0.231915	-0.102125		7	0.0201089	0.0275443		0.0363105	0.0336552
7.5	-0.197257	-0.0557972	7.5	-0.211806	-0.129112		8	0.0188171	0.0342722		0.0359474	0.0305204
8.5	-0.162984	-0.0449515	8.5	-0.230623	-0.105083		9	0.035358	0.0146095		0.143372	0.0356206
9.5	-0.148375	0.0976744	9.5	-0.195265	-0.1094		10	0.0410634	0.091142		0.23853	0.0493015
10.5	-0.0572329	0.318105	10.5	-0.154201	-0.0821152		11	0.132361	0.0846432		0.0989412	0.217918
11.5	0.0274103	0.369339	11.5	-0.02184	0.0910001		12	0.0168765	0.0313644		0.0386538	0.0323893
12.5	0.0587747	0.391931	12.5	-0.0387166	0.118645		13	0.0399076	0.0597378		0.0668308	0.159507
13.5	0.118512	0.361968	13.5	-0.0786242	-0.0357893		14	0.318949	0.157328		0.19803	0.443837
14.5	0.275841	0.241703	14.5	0.240324	0.272858		15	0.185321	0.174664		0.30998	0.307633
15.5	0.450504	-0.0143835	15.5	0.425646	0.0273092		16	0.105379	0.0805205		0.1748	0.223275
16.5	0.531025	-0.169533	16.5	0.531025	-0.169533		17	0.0383364	0.0383364		0.075326	0.075326
17.5	0.569361	-0.234374	17.5	0.569361	-0.234374			cor=0.495 p= 0.043	cor=0.543 p= 0.024		cor=0.616 p= 0.008	cor=0.543 p= 0.111
	cor=-0.81 p< 0.001	cor=-0.26 p= 0.295		cor=-0.95 p< 0.001	cor=0.235 p= 0.348
“Elevation-only” mode						“Elevation-only” mode
	Ximen	Ximen		Naleng	Naleng			Ximen	Naleng		Ximen	Naleng
Age / cal ka BP	PC1	PC2	Age / cal ka BP	PC1	PC2		Age / cal ka BP	1D segment	1D segment		2D segment	2D segment
0.5	0.103614	0.0896205	0.5	0.138409	0.0412926		1	0.0359336	0.0178117		0.0655086	0.0178117
1.5	0.0858025	0.152661	1.5	0.102475	0.136665		2	0.048476	0.0110024		0.0110277	0.0110024
2.5	0.0748001	0.151915	2.5	0.150951	0.0984511		3	0.0210464	0.0122332		0.104586	0.0122332
3.5	0.0870333	0.0480463	3.5	0.171998	-0.0425581		4	0.008849	0.0302421		0.0313476	0.0302421
4.5	0.117275	0.0397949	4.5	0.163149	-0.00398825		5	0.0289025	0.00322337		0.12877	0.00322337
5.5	0.114052	-0.0889345	5.5	0.192051	-0.159571		6	0.0077773	0.0358179		0.0369012	0.0358179
6.5	0.14987	-0.0978097	6.5	0.184274	-0.118533		7	0.0177608	0.000122529		0.0363809	0.000122529
7.5	0.149992	-0.13419	7.5	0.202035	-0.155836		8	0	0.0103291		0.0107406	0.0103291
8.5	0.160322	-0.137135	8.5	0.202035	-0.155836		9	0.0202608	0.019779		0.0247653	0.019779
9.5	0.140543	-0.122232	9.5	0.181774	-0.160756		10	0.0727158	0.0288319		0.0326987	0.0288319
10.5	0.111711	-0.106807	10.5	0.109058	-0.0959629		11	0.031672	0.0287841		0.129772	0.0287841
11.5	0.0829265	0.019733	11.5	0.0773863	0.0118467		12	0.0549886	0.0528802		0.190289	0.0528802
12.5	0.0300463	0.202527	12.5	0.0223977	0.214351		13	0.015573	0.034621		0.143335	0.034621
13.5	0.0646673	0.0634359	13.5	0.0379707	0.0925339		14	0.0828167	0.109513		0.186403	0.109513
14.5	-0.044846	0.214277	14.5	-0.044846	0.214277		15	0.408374	0.417136		0.419137	0.417136
15.5	-0.461982	0.173371	15.5	-0.45322	0.183065		16	0.130466	0.121704		0.31068	0.121704
16.5	-0.583686	-0.112479	16.5	-0.583686	-0.112479		17	0.0344908	0.0344908		0.068254	0.0344908
17.5	-0.618177	-0.171378	17.5	-0.618177	-0.171378
	cor=0.612 p= 0.007	cor=-0.306 p= 0.217		cor=0.896 p< 0.001	cor=0.422 p= 0.081			cor=0.263 p=0.308	cor=0.087 p=0.739		cor=0.062 p=0.813	cor=0.087 p=0.664

## Sheet: Fig.5
No.	sites	species	growthform	woody	elevationMax	ElevonlyMode_Similarity	ElevonlyMode_p-value	TerrainMode_Similarity	TerrainMode_p-value
1	XimenCo	Ajuga	Forbs		4100	0.583	0.029	0.611	0.036
2	NalengCo	Ajuga	Forbs		4100	0.333	0.307	0.389	0.195
3	XimenCo	Anaphalis	Forbs		3911	0.667	0.581	0.444	0.948
4	NalengCo	Anaphalis	Forbs		3911	0.417	1	0.417	0.996
5	XimenCo	Anthemideae	Forbs		4900	0.542	0.644	0.514	0.745
6	NalengCo	Anthemideae	Forbs		4900	0.667	0.028	0.667	0.049
7	XimenCo	Apioideae 1	Forbs		3875	0.639	1	0.417	0.955
8	NalengCo	Apioideae 1	Forbs		3875	0.778	0.253	0.722	0.301
9	XimenCo	Apioideae 2	Forbs		3764	0.389	0.821	0.472	0.761
10	NalengCo	Apioideae 2	Forbs		3764	0.25	0.995	0.306	0.987
11	XimenCo	Apioideae 3	Forbs		4071	0.806	0.001	0.889	0
12	NalengCo	Apioideae 3	Forbs		4071	0.167	1	0.167	1
13	XimenCo	Apioideae 4	Forbs		4291	0.694	0.478	0.667	0.573
14	NalengCo	Apioideae 4	Forbs		4291	0.667	0.307	0.694	0.148
15	XimenCo	Artemisiinae	Forbs		4200	0.583	0.029	0.611	0.012
16	NalengCo	Artemisiinae	Forbs		4200	0.278	0.991	0.25	0.997
17	XimenCo	Astereae	Forbs		3869	0.833	0.013	0.639	0.083
18	NalengCo	Astereae	Forbs		3869	0.722	1	0.75	0.278
19	XimenCo	Asteroideae 1	Forbs		4159	0.806	0.434	0.861	0.007
20	NalengCo	Asteroideae 1	Forbs		4159	0.75	1	0.722	1
21	XimenCo	Asteroideae 2	Forbs		3150	0.444	1	0.444	1
22	NalengCo	Asteroideae 2	Forbs		3150	0.417	1	0.417	1
23	XimenCo	Betula	Trees	lowlandwoody	3775	0.389	0.611	0.528	0.585
24	NalengCo	Betula	Trees	lowlandwoody	3775	0.639	0.051	0.722	0.004
25	XimenCo	Bistorta	Forbs		4375	0.833	1	0.833	1
26	NalengCo	Bistorta	Forbs		4375	0.806	1	0.806	1
27	XimenCo	Blysmus sinocompressus	Graminoids		4800	0.486	0.514	0.611	0.364
28	NalengCo	Blysmus sinocompressus	Graminoids		4800	0.778	0.002	0.778	0.001
29	XimenCo	Caltha scaposa	Forbs		4100	0.639	0.362	0.722	0.025
30	NalengCo	Caltha scaposa	Forbs		4100	0.639	0.011	0.694	0.002
31	XimenCo	Caragana	Shrubs	uplandwoody	4325	0.806	0.186	0.833	0.05
32	NalengCo	Caragana	Shrubs	uplandwoody	4325	0.139	0.998	0.167	0.995
33	XimenCo	Carex 1	Graminoids		4233	0.917	0	0.944	0
34	NalengCo	Carex 1	Graminoids		4233	0.833	0.121	0.806	0.164
35	XimenCo	Carex alatauensis	Graminoids		4400	0.861	0.085	0.833	0.124
36	NalengCo	Carex alatauensis	Graminoids		4400	0.861	0.088	0.861	0.082
37	XimenCo	Carex vidua	Graminoids		5100	0.361	0.678	0.472	0.564
38	NalengCo	Carex vidua	Graminoids		5100	0.389	0.631	0.389	0.615
39	XimenCo	Cichorieae	CushionRosette		4787	0.333	1	0.333	1
40	NalengCo	Cichorieae	CushionRosette		4787	0.278	1	0.278	1
41	XimenCo	Corydalis	CushionRosette		4200	0.278	0.96	0.333	0.883
42	NalengCo	Corydalis	CushionRosette		4200	0.694	0.249	0.75	0.042
43	XimenCo	Dasiphora	Shrubs	uplandwoody	4733	0.889	1	0.889	1
44	NalengCo	Dasiphora	Shrubs	uplandwoody	4733	0.944	1	0.944	1
45	XimenCo	Draba lanceolata	CushionRosette		4900	0.417	0.545	0.542	0.44
46	NalengCo	Draba lanceolata	CushionRosette		4900	0.75	0.003	0.736	0.002
47	XimenCo	Dracocephalum	Forbs		4050	0.667	0.146	0.639	0.184
48	NalengCo	Dracocephalum	Forbs		4050	0.167	0.989	0.222	0.972
49	XimenCo	Elsholtzia densa	Forbs		4100	0.528	0.049	0.611	0.009
50	NalengCo	Elsholtzia densa	Forbs		4100	0.222	0.688	0.278	0.602
51	XimenCo	Elymus	Graminoids		3996	0.306	0.831	0.472	0.379
52	NalengCo	Elymus	Graminoids		3996	0.167	0.999	0.194	1
53	XimenCo	Festuca	Graminoids		4867	0.444	0.838	0.486	0.746
54	NalengCo	Festuca	Graminoids		4867	0.472	0.692	0.472	0.739
55	XimenCo	Galegeae 1	Forbs		4650	0.528	1	0.528	1
56	NalengCo	Galegeae 1	Forbs		4650	0.333	1	0.333	1
57	XimenCo	Galegeae 2	Forbs		4167	0.444	0.981	0.389	0.996
58	NalengCo	Galegeae 2	Forbs		4167	0.167	1	0.194	0.999
59	XimenCo	Gnaphalieae	Forbs		4400	0.861	1	0.833	1
60	NalengCo	Gnaphalieae	Forbs		4400	0.806	1	0.806	1
61	XimenCo	Hedysarum	Forbs		3967	0.444	0.097	0.778	1
62	NalengCo	Hedysarum	Forbs		3967	0.861	0	0.917	0
63	XimenCo	Hippophae rhamnoides	Shrubs	uplandwoody	4200	0.528	0.183	0.5	0.371
64	NalengCo	Hippophae rhamnoides	Shrubs	uplandwoody	4200	0.333	0.3	0.361	0.245
65	XimenCo	Hippophae tibetana	Shrubs	uplandwoody	4700	0.611	1	0.611	1
66	NalengCo	Hippophae tibetana	Shrubs	uplandwoody	4700	0.444	1	0.444	1
67	XimenCo	Knorringia sibirica	Forbs		5100	0.222	1	0.222	1
68	NalengCo	Knorringia sibirica	Forbs		5100	0.583	1	0.583	1
69	XimenCo	Koenigia 1	CushionRosette		4800	0.528	0.543	0.556	0.265
70	NalengCo	Koenigia 1	CushionRosette		4800	0.278	1	0.222	1
71	XimenCo	Koenigia forrestii	CushionRosette		4800	0.472	0.639	0.556	0.647
72	NalengCo	Koenigia forrestii	CushionRosette		4800	0.528	0.473	0.528	0.49
73	XimenCo	Lagotis	CushionRosette		4500	0.556	0.443	0.556	0.443
74	NalengCo	Lagotis	CushionRosette		4500	0.278	0.454	0.278	0.446
75	XimenCo	Lonicera 1	Shrubs	lowlandwoody	4550	0.833	0.012	0.833	0.012
76	NalengCo	Lonicera 1	Shrubs	lowlandwoody	4550	0.833	0.013	0.833	0.012
77	XimenCo	Lonicera 2	Shrubs	lowlandwoody	4120	0.75	0.016	0.806	0.002
78	NalengCo	Lonicera 2	Shrubs	lowlandwoody	4120	0.556	0.039	0.583	0.022
79	XimenCo	Maleae	Shrubs	lowlandwoody	3789	0.556	0.021	0.722	0.003
80	NalengCo	Maleae	Shrubs	lowlandwoody	3789	0.778	0.001	0.75	0.004
81	XimenCo	Meconopsis 1	CushionRosette		4550	0.667	0.806	0.653	0.154
82	NalengCo	Meconopsis 1	CushionRosette		4550	0.861	0	0.833	0
83	XimenCo	Micranthes melanocentra	CushionRosette		5300	0.667	0.036	0.667	0.018
84	NalengCo	Micranthes melanocentra	CushionRosette		5300	0.528	0.411	0.528	0.403
85	XimenCo	Microula	Forbs		4425	0.806	1	0.806	1
86	NalengCo	Microula	Forbs		4425	0.333	1	0.333	1
87	XimenCo	Myricaria squamosa	Shrubs	uplandwoody	4600	0.25	0.565	0.25	0.57
88	NalengCo	Myricaria squamosa	Shrubs	uplandwoody	4600	0.75	0.184	0.75	0.188
89	XimenCo	Nolinoideae	Forbs		4100	0.444	0.909	0.361	0.993
90	NalengCo	Nolinoideae	Forbs		4100	0.167	0.997	0.222	0.986
91	XimenCo	Oxygraphis glacialis	CushionRosette		5100	0.694	0.049	0.667	0.053
92	NalengCo	Oxygraphis glacialis	CushionRosette		5100	0.75	0.071	0.75	0.074
93	XimenCo	Pedicularis 3	Forbs		4271	0.833	0	0.806	0.003
94	NalengCo	Pedicularis 3	Forbs		4271	0.806	0.073	0.833	0.014
95	XimenCo	Pedicularis 4	Forbs		4317	0.806	0.001	0.778	0.004
96	NalengCo	Pedicularis 4	Forbs		4317	0.722	0.198	0.75	0.076
97	XimenCo	Pedicularis alaschanica	Forbs		5100	0.639	0.063	0.583	0.13
98	NalengCo	Pedicularis alaschanica	Forbs		5100	0.667	0.059	0.667	0.067
99	XimenCo	Pedicularis metaszetschuanica	Forbs		3400	0.528	1	0.528	1
100	NalengCo	Pedicularis metaszetschuanica	Forbs		3400	0.083	1	0.083	1
101	XimenCo	Pedicularis oederi	Forbs		5400	0.333	0.418	0.333	0.411
102	NalengCo	Pedicularis oederi	Forbs		5400	0.361	0.257	0.361	0.259
103	XimenCo	Picea	Trees	lowlandwoody	3900	0.639	0.06	0.722	0.007
104	NalengCo	Picea	Trees	lowlandwoody	3900	0.889	0	0.917	0
105	XimenCo	Poinae	Graminoids		4320	0.472	0.885	0.472	0.886
106	NalengCo	Poinae	Graminoids		4320	0.528	0.18	0.5	0.369
107	XimenCo	Potentilla	Forbs		4040	0.556	0.148	0.5	0.544
108	NalengCo	Potentilla	Forbs		4040	0.583	1	0.583	0.925
109	XimenCo	Potentilleae 1	Forbs		3950	0.722	0.027	0.75	0.005
110	NalengCo	Potentilleae 1	Forbs		3950	0.139	1	0.139	1
111	XimenCo	Ranunculoideae	Forbs		4560	0.5	0.54	0.5	0.545
112	NalengCo	Ranunculoideae	Forbs		4560	0.194	0.696	0.194	0.69
113	XimenCo	Ranunculus 1	Forbs		5100	0.361	0.986	0.444	0.957
114	NalengCo	Ranunculus 1	Forbs		5100	0.667	0.233	0.667	0.217
115	XimenCo	Ranunculus nephelogenes	Forbs		5200	0.528	0.261	0.528	0.286
116	NalengCo	Ranunculus nephelogenes	Forbs		5200	0.25	1	0.25	1
117	XimenCo	Rheum 1	CushionRosette		4417	0.806	0.186	0.806	0.188
118	NalengCo	Rheum 1	CushionRosette		4417	0.861	1	0.861	1
119	XimenCo	Rhodiola	CushionRosette		4771	0.778	1	0.778	1
120	NalengCo	Rhodiola	CushionRosette		4771	0.833	1	0.833	1
121	XimenCo	Rhododendron 1	Shrubs	lowlandwoody	4312	0.694	0.035	0.667	0.088
122	NalengCo	Rhododendron 1	Shrubs	lowlandwoody	4312	0.917	0	0.944	0
123	XimenCo	Rhododendron 2	Shrubs	lowlandwoody	3800	0.778	0	0.861	0
124	NalengCo	Rhododendron 2	Shrubs	lowlandwoody	3800	0.778	0.001	0.75	0.003
125	XimenCo	Ribes 1	Shrubs	lowlandwoody	3900	0.556	0.077	0.722	0.002
126	NalengCo	Ribes 1	Shrubs	lowlandwoody	3900	0.639	0.024	0.667	0.01
127	XimenCo	Saliceae	Shrubs	uplandwoody	4260	0.833	1	0.806	1
128	NalengCo	Saliceae	Shrubs	uplandwoody	4260	0.833	1	0.806	1
129	XimenCo	Saussurea 1	CushionRosette		5500	0.778	0.042	0.778	0.046
130	NalengCo	Saussurea 1	CushionRosette		5500	0.861	0.006	0.861	0.006
131	XimenCo	Saussurea 2	Forbs		4549	0.917	1	0.917	1
132	NalengCo	Saussurea 2	Forbs		4549	0.917	1	0.917	1
133	XimenCo	Saussurea 3	Forbs		3425	0.639	0.004	0.389	0.32
134	NalengCo	Saussurea 3	Forbs		3425	0.528	0.107	0.472	0.199
135	XimenCo	Saxifraga 1	CushionRosette		5100	0.656	0.047	0.667	0.02
136	NalengCo	Saxifraga 1	CushionRosette		5100	0.866	0	0.878	0
137	XimenCo	Saxifraga microgyna	CushionRosette		4900	0.611	0.738	0.444	0.85
138	NalengCo	Saxifraga microgyna	CushionRosette		4900	0.708	0.02	0.722	0.015
139	XimenCo	Saxifragaceae	CushionRosette		4784	1	1	1	1
140	NalengCo	Saxifragaceae	CushionRosette		4784	0.944	1	0.944	1
141	XimenCo	Sibiraea	Shrubs	lowlandwoody	4000	0.75	0.009	0.944	0
142	NalengCo	Sibiraea	Shrubs	lowlandwoody	4000	0.778	0.001	0.889	0
143	XimenCo	Spiraea	Shrubs	lowlandwoody	3807	0.833	0	0.806	0
144	NalengCo	Spiraea	Shrubs	lowlandwoody	3807	0.889	0	0.833	0
145	XimenCo	Thalictrum	Forbs		3800	0.5	0.93	0.611	0.146
146	NalengCo	Thalictrum	Forbs		3800	0.667	0.18	0.639	0.192
147	XimenCo	Veronica subgen Stenocarpon	Forbs		4600	0.333	0.784	0.333	0.782
148	NalengCo	Veronica subgen Stenocarpon	Forbs		4600	0.222	0.914	0.222	0.912
